# Supplementary material for: N-acetylchitohexaose confers resistance to Pseudomonas aeruginosa infection in the silkworm, Bombyx mori
Source: Infect Immun. 2025 Nov 18;93(12):e00385-25. doi: 10.1128/iai.00385-25 (PMC12707137; doi:10.1128/iai.00385-25)
Supplement: Table S1 — Normalized gene expression counts in silkworm hemocytes treated with GN6 or saline. [file iai.00385-25-s0002.xlsx]

## Sheet: シート1 - dds_norm_counts
Supplemental Table 1 : Size factor–normalized gene expression counts in silkworm hemocytes
Gene_ID	C_1	C_2	C_3	G6_1	G6_2	G6_3	Annotation
BMSK0000001	0	0	0	0	0	0	BMSK0000001.1 BGIBMGA002073,KWMTBOMO00003 PF07565 KOG1172
BMSK0000002	0	0	2.82466	0	0	2.92828	BMSK0000002.1 BGIBMGA002074,KWMTBOMO00003 PF07565,PF00955 KOG1172 K13855 GO:0005887,GO:0015301,GO:0005452,GO:0015701,GO:0051453 anion exchange protein 3 isoform X1 SLC4A2
BMSK0000003	772.571	533.866	663.742	726.851	574.083	645.656	BMSK0000003.1 BGIBMGA002070,KWMTBOMO00004 PF07714 KOG4278 2.7.10.2 K06619 GO:0005912,GO:0045179,GO:0030424,GO:0005938,GO:0005911,GO:0005737,GO:0005829,GO:0019897,GO:0005927,GO:0005524,GO:0004715,GO:0004713,GO:0003401,GO:0007411,GO:0016199,GO:0007409,GO:0021785,GO:0030154,GO:0007417,GO:0007268,GO:0048749,GO:0007303,GO:0048813,GO:0007391,GO:0003382,GO:0007611,GO:0002009,GO:0008045,GO:0010977,GO:004…
BMSK0000004	0	2.01667	0	2.92409	0	4.22326	BMSK0000004.1 BGIBMGA002075 uncharacterized protein LOC105842509
BMSK0000005	27.9031	19.3166	15.332	6.02567	16.8721	24.1743	BMSK0000005.1 BGIBMGA002068,KWMTBOMO00005
BMSK0000006	92.8225	84.3662	75.3075	97.4345	103.293	112.077	BMSK0000006.1 BGIBMGA002067,KWMTBOMO00006 PF05301 KOG4601 2.3.1.108 K19573 GO:0030424,GO:0005905,GO:0005829,GO:0005925,GO:0005794,GO:0005874,GO:0097427,GO:0072686,GO:0050662,GO:0004468,GO:0019799,GO:0071929,GO:0060271,GO:0021542,GO:0048666,GO:1900227,GO:0045598,GO:0070507,GO:0007283 alpha-tubulin N-acetyltransferase 1 isoform X4 ATAT1
BMSK0000007	0	0	0	0	0	0	BMSK0000007.1 BGIBMGA002066,KWMTBOMO00007 PF00211 KOG3619 4.6.1.1 K08045 GO:0005929,GO:0016021,GO:0005887,GO:0005886,GO:0004016,GO:0005524,GO:0046872,GO:0007189,GO:0006171,GO:1904322,GO:0007204,GO:0061178 adenylate cyclase type 6 ADCY5
BMSK0000008	0	0	0	0	0	0	BMSK0000008.1 BGIBMGA002065,KWMTBOMO00007 PF06327 KOG3619 4.6.1.1 GO:0005929,GO:0016021,GO:0005887,GO:0005886,GO:0004016,GO:0005524,GO:0046872,GO:0007189,GO:0006171,GO:1904322,GO:0007204,GO:0061178 Domain of Unknown Function (DUF1053) ADCY5
BMSK0000009	0	0	1.87544	0	0	0.97786	BMSK0000009.1 BGIBMGA002064,KWMTBOMO00007 PF16214,PF00211 KOG3619 4.6.1.1 K08045 GO:0005929,GO:0005768,GO:0016021,GO:0005887,GO:0045111,GO:0016020,GO:0045121,GO:0005886,GO:0004016,GO:0008179,GO:0005524,GO:0008294,GO:0046872,GO:0046982,GO:0097110,GO:0001973,GO:0007191,GO:0007189,GO:0007195,GO:0006171,GO:1904322,GO:0007626,GO:0050885,GO:0007204,GO:0061178 adenylate cyclase type 1-like, partial Adcy5
BMSK0000010	0	0	0	0	0	0	BMSK0000010.1 BGIBMGA002063
BMSK0000011	0	0	0	0	0	0	BMSK0000011.1 BGIBMGA002062,KWMTBOMO00009 adenylate cyclase type 6 [Amyelois transitella]
BMSK0000012	0	0	0	0	0	0	BMSK0000012.1 BGIBMGA000785
BMSK0000013	0	0	0	0	0	0	BMSK0000013.1 BGIBMGA002076,KWMTBOMO00011 PF00856 KOG2084 SET and MYND domain-containing protein 4
BMSK0000014	0	0	0.945435	0	0	0	BMSK0000014.1 BGIBMGA002061,KWMTBOMO00012 PF13975,PF09668,PF13650 protein DDI1 homolog
BMSK0000015	0	0	0	0	0	0	BMSK0000015.1 BGIBMGA002060,KWMTBOMO00013 KWMTBOMO00013
BMSK0000016	0	0	0	0	0	0	BMSK0000016.1 BGIBMGA012989,KWMTBOMO00014 PF14223 gag-polypeptide of LTR copia-type
BMSK0000017	0	0	0	0	0	0	BMSK0000017.1 BGIBMGA002059,KWMTBOMO00015 ribosome biogenesis protein BOP1 homolog
BMSK0000018	0	0	0	0	0	0	BMSK0000018.1 BGIBMGA010598,KWMTBOMO00017 uncharacterized protein LOC105841884
BMSK0000019	0	1.93533	0	0	0	0	BMSK0000019.1 BGIBMGA002058,KWMTBOMO00017 uncharacterized protein LOC101741886 isoform X1
BMSK0000020	0	0	0	0	0	0	BMSK0000020.1 BGIBMGA002057
BMSK0000021	0	0	0	0	0	0	BMSK0000021.1 BGIBMGA002056,KWMTBOMO00243 K16479 paramyosin
BMSK0000022	0	0	0	0	0	0	BMSK0000022.1 BGIBMGA002055
BMSK0000023	0	0	0	0	0	0	BMSK0000023.1 BGIBMGA002054,KWMTBOMO00018 uncharacterized protein LOC110386361
BMSK0000024	10.4128	22.2248	9.33978	24.0899	17.3493	20.7013	BMSK0000024.1 BGIBMGA002077,KWMTBOMO00019 PF03417 NBAD hydrolase, partial
BMSK0000025	127.565	154.108	140.24	154.768	149.514	173.37	BMSK0000025.1 BGIBMGA002078,KWMTBOMO00021 PF00702,PF13242,PF13419 KOG3085 haloacid dehalogenase
BMSK0000026	309.407	240.943	188.36	54.6457	297.852	339.255	BMSK0000026.1 BGIBMGA002079,KWMTBOMO00022 PF01404,PF00069,PF07647,PF00536,PF14575,PF00041,PF07714,PF16656 KOG0196 2.7.10.1 K05110 GO:0030424,GO:0030425,GO:0005887,GO:0043005,GO:0005886,GO:0043235,GO:0005524,GO:0004713,GO:0004714,GO:0005005,GO:0001525,GO:0007411,GO:0007413,GO:0021952,GO:0060996,GO:0060997,GO:0048013,GO:0018108,GO:0051965,GO:0021963,GO:0007169 ephrin type-B receptor 1-B [Plutella x…
BMSK0000027	25.0099	36.7836	34.4802	13.5211	29.0328	47.4583	BMSK0000027.1 BGIBMGA002053,KWMTBOMO00023 PF03151 KOG1444 K15281 GO:0005794,GO:0005797,GO:0000139,GO:0016021,GO:0015297,GO:0015165,GO:0022857,GO:0005459,GO:0005460,GO:0005461,GO:0005463,GO:0005462,GO:0005464,GO:0008643,GO:0001745,GO:0009880,GO:0015783,GO:1990570,GO:0007447,GO:0007476,GO:0007367,GO:0007423,GO:0072334,GO:0015786,GO:0015787,GO:1990569,GO:0015790 UDP-sugar transporter UST74c frc
BMSK0000028	0	0.956043	0	0	0.814713	0.973611	BMSK0000028.1 BGIBMGA002052,KWMTBOMO00025 PF05193,PF00675 KOG0960 K17732 GO:0005829,GO:0005743,GO:0005750,GO:0005739,GO:0043209,GO:0003824,GO:0046872,GO:0044877,GO:0031625,GO:0006122,GO:0014823,GO:0043279 cytochrome b-c1 complex subunit 1, mitochondrial-like [Amyelois transitella] Uqcrc1
BMSK0000029	0	0	0	0	0	0	BMSK0000029.1 BGIBMGA002081,KWMTBOMO00026 PF05193,PF00675 KOG0960 3.4.24.64 K17732 GO:0005743,GO:0017087,GO:0005739,GO:0046872,GO:0004222,GO:0006627 Mitochondrial processing peptidase beta subunit [Operophtera brumata] PMPCB
BMSK0000030	0	0	0	0	0	0	BMSK0000030.1 BGIBMGA002051,KWMTBOMO00027 PF01244 KOG4127 3.4.13.19 GO:0031225,GO:0045177,GO:0016324,GO:0005789,GO:0005615,GO:0031528,GO:0005886,GO:0043027,GO:0008239,GO:0034235,GO:0070573,GO:0072341,GO:0008270,GO:0016999,GO:0071277,GO:0035690,GO:0032869,GO:0071732,GO:0006507,GO:0050667,GO:0043066,GO:0030336,GO:0043154 Membrane dipeptidase (Peptidase family M19) DPEP1
BMSK0000031	0	0	0	0	2.49435	0	BMSK0000031.1 BGIBMGA012738,KWMTBOMO12851 PF03098 KOG2408 1.11.1.7 GO:0042600,GO:0005576,GO:0020037,GO:0046872,GO:0004601,GO:0007306,GO:0042744,GO:0045471,GO:0006979 peroxidase-like isoform X3 Pxd
BMSK0000032	0	0	0	0	0	0	BMSK0000032.1 BGIBMGA012738,KWMTBOMO15977 PF03098 KOG2408 1.11.1.7 GO:0042600,GO:0005576,GO:0020037,GO:0046872,GO:0004601,GO:0007306,GO:0042744,GO:0045471,GO:0006979 Animal haem peroxidase Pxd
BMSK0000033	0	0	0	0	0	0	BMSK0000033.1 BGIBMGA009320,KWMTBOMO12852
BMSK0000034	0	0	3.78174	0	0	0	BMSK0000034.1 BGIBMGA011401
BMSK0000035	3.1496	2.95562	5.46116	5.87941	12.1206	4.08057	BMSK0000035.1 BGIBMGA012835
BMSK0000037	0	0	0	0	0	0	BMSK0000036.1 BGIBMGA002051,KWMTBOMO00027 PF01244 KOG4127 3.4.13.19 GO:0031225,GO:0045177,GO:0016324,GO:0005789,GO:0005615,GO:0031528,GO:0005886,GO:0043027,GO:0008239,GO:0034235,GO:0070573,GO:0072341,GO:0008270,GO:0016999,GO:0071277,GO:0035690,GO:0032869,GO:0071732,GO:0006507,GO:0050667,GO:0043066,GO:0030336,GO:0043154 Membrane dipeptidase (Peptidase family M19) DPEP1
BMSK0000038	0	0	0	0	0	0	BMSK0000037.1 BGIBMGA002082,KWMTBOMO00028 PF00022 KOG0676 GO:0005737,GO:0005856,GO:0005524 actin-52 ACT2
BMSK0000039	0	0	0	0	0.903304	0	BMSK0000038.1 BGIBMGA002083,KWMTBOMO00029 PF00022 KOG0676 GO:0036156,GO:0005524 actin-85C
BMSK0000040	0	0	0	0	0	0	BMSK0000039.1 BGIBMGA002050,KWMTBOMO00030 KOG4127 3.4.13.19 K01273 GO:0016805,GO:0046872,GO:0008237 dipeptidase 1-like
BMSK0000041	0	0	0	0	0	0	BMSK0000040.1 BGIBMGA002049
BMSK0000042	0	0	0	0	0	0	BMSK0000041.1 BGIBMGA007859,KWMTBOMO04551
BMSK0000043	1.06065	0	0	0	0	0	BMSK0000042.1 BGIBMGA002048,KWMTBOMO07098
BMSK0000044	184.073	222.508	271.048	13.3836	257.998	215.679	BMSK0000043.1 BGIBMGA010502,KWMTBOMO11982
BMSK0000045	0	0	0	0	0	0	BMSK0000044.1 BGIBMGA002047,KWMTBOMO00031 PF13465,PF00096,PF13894 KOG1721 K09207 GO:0005829,GO:0001650,GO:0043231,GO:0005730,GO:0005634,GO:0001228,GO:0000981,GO:0003690,GO:0046872,GO:0000978,GO:0030183,GO:0019221,GO:0045944,GO:0045893,GO:0006357 hypothetical protein KGM 08807 [Danaus plexippus] KLF6
BMSK0000046	0	0	0	0	0	0	BMSK0000045.1 BGIBMGA002084 PF02338 OTU-like cysteine protease
BMSK0000047	1.0409	0	0	0	0	0	BMSK0000046.1 BGIBMGA002046 luna
BMSK0000048	13.5224	10.6035	9.36843	40.7736	61.6188	22.5803	BMSK0000047.1 BGIBMGA002085,KWMTBOMO00033 PF00067 KOG0156 1.14.-.- K07418 GO:0005789,GO:0020037,GO:0005506,GO:0004497,GO:0016705,GO:0007423 probable cytochrome P450 303a1 Cyp303a1
BMSK0000049	7.28326	6.75189	5.61665	3.01795	4.9365	2.94834	BMSK0000048.1 BGIBMGA004679,KWMTBOMO00034 PF13843,PF13842 Transposase IS4
BMSK0000050	0	0	0	0	0	0	BMSK0000049.1 BGIBMGA002045,KWMTBOMO00036 PF04666 2.4.1.145 K00738 GO:0000139,GO:0016021,GO:0008454,GO:0046872,GO:0006486 alpha-1,3-mannosyl-glycoprotein 4-beta-N-acetylglucosaminyltransferase B isoform X1 mgat4a
BMSK0000051	0	0	0	0	0	0	BMSK0000050.1 BGIBMGA002086
BMSK0000052	0	2.00294	0	0	0	0	BMSK0000051.1 BGIBMGA002044,KWMTBOMO00037 PF16086 antigen LPMC-61
BMSK0000053	439.205	215.04	414.354	394.629	204.298	247.646	BMSK0000052.1 BGIBMGA002087,KWMTBOMO00039 PF01187 K07253 MIF-like protein mif-2
BMSK0000054	0	0	0	0	0	0	BMSK0000053.1 BGIBMGA002043,KWMTBOMO00040 PF13492,PF13185,PF01590,PF00233 KOG3689 3.1.4.17 K18438 GO:0047555,GO:0004114,GO:0030552,GO:0004118,GO:0046872,GO:0007635,GO:0006935,GO:0008340,GO:0032528,GO:0010754,GO:0007602,GO:0010628,GO:0010446,GO:0042542 probable 3',5'-cyclic phosphodiesterase pde-5 isoform X3 [Amyelois transitella] pde-5
BMSK0000055	14.8455	1.01936	12.5601	13.0258	0.934353	0	BMSK0000054.1 BGIBMGA002088,KWMTBOMO00042 PF00153 KOG0752 K15108 GO:0031305,GO:0005739,GO:0015234,GO:0030974 mitochondrial thiamine pyrophosphate carrier Slc25a19
BMSK0000056	3.16172	11.9621	2.68728	13.0376	12.4898	8.3423	BMSK0000055.1 uncharacterized protein DDB G0272718
BMSK0000057	47.2978	62.2588	64.3584	11.7148	75.0224	57.4474	BMSK0000056.1 BGIBMGA002041,KWMTBOMO00044 PF00027 cAMP-dependent protein kinase regulatory subunit-like
BMSK0000058	127.015	111.081	121.476	96.4054	123.814	120.187	BMSK0000057.1 BGIBMGA002089,KWMTBOMO00045 uncharacterized protein LOC101744149
BMSK0000059	0	0	0.943013	0	0	0	BMSK0000058.1 BGIBMGA002040,KWMTBOMO00046 PF00872 AAEL005572-PA [Aedes aegypti]
BMSK0000060	516.585	396.47	398.081	98.3663	485.3	477.714	BMSK0000059.1 BGIBMGA002090,KWMTBOMO00050 PF13465,PF00096,PF13894 zinc finger protein 135 isoform X1
BMSK0000061	22.0226	18.6658	18.2735	8.85011	14.6154	25.3729	BMSK0000060.1 BGIBMGA002091,KWMTBOMO00051 PF13909,PF13465,PF00096,PF13894 KOG1721 K23195 transcriptional repressor CTCF
BMSK0000062	33.4275	33.0922	37.0085	2.98406	33.6181	47.9214	BMSK0000061.1 BGIBMGA002092,KWMTBOMO00052 KOG1443 K15280 GO:0005801,GO:0005793,GO:0033116,GO:0005794,GO:0016021,GO:0005654,GO:0015297,GO:0022857,GO:0010629,GO:0045747,GO:0036066,GO:0015786 SLC35C2
BMSK0000063	0	0	0	0	0	0	BMSK0000062.1 BGIBMGA002093,KWMTBOMO00052 PF03151 KOG1443 K15280 GO:0005801,GO:0005793,GO:0033116,GO:0005794,GO:0016021,GO:0005654,GO:0015297,GO:0022857,GO:0010629,GO:0045747,GO:0036066,GO:0015786 solute carrier family 35 member C2 SLC35C2
BMSK0000064	0	0	0	0	0	0	BMSK0000063.1 BGIBMGA002038,KWMTBOMO00053 PF12309 protein KBP homolog [Amyelois transitella]
BMSK0000065	0	0	0	0	0	0	BMSK0000064.1 BGIBMGA002037
BMSK0000066	0	0	0	0	0.835741	0	BMSK0000065.1 BGIBMGA002094,KWMTBOMO00054 PF07714,PF00069 KOG0613,KOG0032 2.7.11.18 K00907 GO:0015629,GO:0005911,GO:0032154,GO:0005737,GO:0030027,GO:0005886,GO:0001725,GO:0003779,GO:0005524,GO:0005516,GO:0019899,GO:0046872,GO:0004687,GO:0004672,GO:0060414,GO:0032060,GO:0072358,GO:0071476,GO:0071277,GO:0035690,GO:0035865,GO:0051928,GO:0030335,GO:0090303,GO:0006939,GO:0014820 putative myosin light …
BMSK0000067	2.07401	4.78718	3.77835	0	5.66426	2.91218	BMSK0000066.1 BGIBMGA002036,KWMTBOMO00055 PF07679,PF13895,PF07686,PF13927,PF00047 KOG0613 2.7.11.1 GO:0031672,GO:0031430,GO:0030017,GO:0005865,GO:0030018,GO:0051015,GO:0005524,GO:0005516,GO:0046872,GO:0051371,GO:0019901,GO:0004674,GO:0008307,GO:0008344,GO:0035095,GO:0006936,GO:0051782,GO:0018105,GO:0018107,GO:0040017,GO:0060298,GO:0045989,GO:0045214,GO:0071688 Immunoglobulin I-set domain unc-22
BMSK0000068	0	0	0	0	0	0	BMSK0000067.1 BGIBMGA002035,KWMTBOMO00055 PF07679,PF13895,PF07686,PF07654,PF13927,PF00041,PF08205,PF00047 KOG0613,KOG4475 2.7.11.1 GO:0000794,GO:0005829,GO:0070062,GO:0005576,GO:0031674,GO:0031430,GO:0030017,GO:0005865,GO:0030018,GO:0051015,GO:0042805,GO:0005524,GO:0005509,GO:0005516,GO:0019899,GO:0042802,GO:0051371,GO:0002020,GO:0019901,GO:0043621,GO:0004674,GO:0004713,GO:0008307,GO:0097493,GO:0…
BMSK0000069	2.05886	0	0	0	1.62558	0.971361	BMSK0000068.1 BGIBMGA002033,KWMTBOMO00055 PF07679,PF13927,PF00047,PF13895 KOG4194,KOG4475,KOG0613,KOG3510 GO:0005604,GO:0005938,GO:0030054,GO:0032154,GO:0062023,GO:0031012,GO:0005615,GO:0005509,GO:0005201,GO:0050896 Immunoglobulin I-set domain HMCN2
BMSK0000070	0	0	0	0	0	0	BMSK0000069.1 BGIBMGA002032,KWMTBOMO00056 PF07714,PF00069 KOG4721 2.7.11.25 K04422 GO:0005829,GO:0005886,GO:0005524,GO:0004706,GO:0042803,GO:0004674,GO:0007257,GO:0016572,GO:0000165,GO:0018105,GO:0018107,GO:0070374,GO:0045893,GO:0046777,GO:0006468 mitogen-activated protein kinase kinase kinase 12-like Map3k12
BMSK0000071	60.1318	39.1826	37.2076	12.894	75.88	58.3898	BMSK0000070.1 BGIBMGA014127
BMSK0000072	37.831	30.2164	20.3402	2.85497	27.7174	29.986	BMSK0000071.1 BGIBMGA014112,KWMTBOMO00057 K12492 ADP-ribosylation factor GTPase-activating protein 1
BMSK0000073	0	1.83653	0	0	1.68455	0	BMSK0000072.1 BGIBMGA002031,KWMTBOMO00057 ADP-ribosylation factor GTPase-activating protein 1 isoform X2
BMSK0000074	32.4732	27.1887	22.1565	4.28925	32.3055	34.2205	BMSK0000073.1 BGIBMGA012063
BMSK0000075	50.8195	46.4806	50.7474	13.3995	65.8143	50.2576	BMSK0000074.1 BGIBMGA002030,KWMTBOMO00057 PF01412 KOG0704 K12492 GO:0005829,GO:0000139,GO:0014069,GO:0045202,GO:0005096,GO:0046872,GO:0006888,GO:0036498,GO:0015031,GO:0032012,GO:0030100,GO:0006890 ADP-ribosylation factor GTPase-activating protein 1 isoform X1 ARFGAP1
BMSK0000076	189.519	159.45	261.49	82.8016	195.832	216.897	BMSK0000075.1 BGIBMGA002095,KWMTBOMO00059 PF00102 KOG0789 3.1.3.48 GO:0005737,GO:0098554,GO:0031410,GO:0005829,GO:0005769,GO:0005783,GO:0005886,GO:0032991,GO:0097443,GO:0019899,GO:0046875,GO:0005158,GO:0019901,GO:0051721,GO:0004725,GO:0030971,GO:0008270,GO:0031532,GO:0007257,GO:0030968,GO:0008286,GO:0036498,GO:1902236,GO:0070373,GO:0043407,GO:1903898,GO:0030948,GO:0035335,GO:1990264,GO:0035791,GO…
BMSK0000077	100.219	103.992	94.5526	50.8226	110.541	78.6614	BMSK0000076.1 BGIBMGA002096,KWMTBOMO00059 PF00102 KOG0789 3.1.3.48 K05696 GO:0005737,GO:0005829,GO:0012505,GO:0016020,GO:0005740,GO:0005634,GO:0048471,GO:0004725,GO:0007411,GO:0071456,GO:0007377,GO:0000278,GO:0008285,GO:0042059,GO:0070373,GO:0046627,GO:0046329,GO:0014067,GO:0046426,GO:0030948,GO:0035335,GO:0018108,GO:0007259,GO:0032880,GO:0031647 protein tyrosine phosphatase isoform X1 Ptp61F
BMSK0000078	75.0164	32.899	70.8595	25.5522	42.2666	45.4507	BMSK0000077.1 BGIBMGA002029,KWMTBOMO00060 PF08610 KOG4546 K13335 GO:0005789,GO:0005779,GO:0005778,GO:0005777,GO:0008022,GO:0032581,GO:0016557,GO:0007031,GO:0045046,GO:0006625 peroxisomal membrane protein PEX16 PEX16
BMSK0000079	384.843	267.259	357.886	73.0493	320.741	311.834	BMSK0000078.1 BGIBMGA002098,KWMTBOMO00061 PF02373 KOG1246 K11478 GO:0035097,GO:0005634,GO:0003682,GO:0003677,GO:0032452,GO:0006338,GO:0034721,GO:0007275,GO:0031061,GO:0045892,GO:0051574,GO:0048863 JmjC domain, hydroxylase jarid2b
BMSK0000080	19.8725	17.569	23.9655	8.9207	17.7703	13.0445	BMSK0000079.1 BGIBMGA002097,KWMTBOMO00061 PF01388,PF02375 KOG1246 1.14.11.- GO:0035097,GO:0005634,GO:0051213,GO:0003677,GO:0032452,GO:0034648,GO:0034647,GO:0046872,GO:0006338,GO:0008340,GO:0040028 protein Jumonji isoform X1 rbr-2
BMSK0000081	52.1917	42.7517	38.02	11.9622	28.4544	53.7437	BMSK0000080.1 BGIBMGA002028,KWMTBOMO00063 protein jim lovell isoform X2
BMSK0000082	25.1191	27.6045	24.237	0	22.7385	34.8951	BMSK0000081.1 BGIBMGA002027,KWMTBOMO00064 PF05225 uncharacterized protein LOC101745111 isoform X1
BMSK0000083	0	0	0	0	0	0	BMSK0000082.1 BGIBMGA002026,KWMTBOMO00064 PF00651 GO:0005634,GO:0005700,GO:0017053,GO:0003677,GO:0001227,GO:0046872,GO:0031208,GO:0042803,GO:0000980,GO:0000978,GO:0035147,GO:0060446,GO:0040003,GO:0042675,GO:0048750,GO:0046843,GO:0035001,GO:0035883,GO:0048626,GO:0046533,GO:0045677,GO:0045892,GO:0030707,GO:0007422,GO:1903688,GO:0043388,GO:0045944,GO:0048053,GO:0008360,GO:0042682,GO:0016476,GO:00063…
BMSK0000084	60.3859	78.2451	64.4703	19.5807	84.2067	73.8936	BMSK0000083.1 BGIBMGA011232
BMSK0000085	7521.8	6237.29	5909.53	212.827	6395.11	7949.52	BMSK0000084.1 BGIBMGA002099,KWMTBOMO00065 PF13602 KOG1198 quinone oxidoreductase isoform X1
BMSK0000086	0	0	3.62012	1.46306	1.88793	0	BMSK0000085.1 BGIBMGA002024,KWMTBOMO00067 PF01437 KOG3848 GO:0016021 plexin domain-containing protein 2 isoform X1 PLXDC2
BMSK0000087	174.077	130.53	165.836	21.5142	186.003	234.192	BMSK0000086.1 BGIBMGA002100
BMSK0000088	2.07787	0	3.7581	0	1.63398	1.9553	BMSK0000087.1 BGIBMGA002101,KWMTBOMO00068 PF10046 K16750 biogenesis of lysosome-related organelles complex 1 subunit 2 isoform X2
BMSK0000089	0	0	0	0	0	0	BMSK0000088.1 BGIBMGA007461,KWMTBOMO00069 PF00083,PF07690 KOG0569 K07299 GO:0016021,GO:0022857,GO:0008643,GO:0042593,GO:0090277 glucose transporter type 1-like Glut1
BMSK0000090	42.7704	23.3887	29.329	0	34.7295	41.1308	BMSK0000089.1 BGIBMGA002022,KWMTBOMO00073
BMSK0000091	0	0	0	0	0	0	BMSK0000090.1 BGIBMGA002102 uncharacterized protein LOC105842508
BMSK0000092	0	0	0	0	0.810634	0.971976	BMSK0000091.1 BGIBMGA002103,KWMTBOMO00076 PF00091,PF03953 KOG1376 K07374 GO:0000235,GO:0005813,GO:0005737,GO:0005874,GO:0005634,GO:0048471,GO:0005819,GO:0005525,GO:0003924,GO:0005200,GO:0019730,GO:0032418,GO:0000226,GO:0007017,GO:0000278 tubulin alpha-1 chain-like [Papilio polytes] alphaTub84B
BMSK0000093	104.001	107.922	106.852	48.3473	114.1	101.055	BMSK0000092.1 BGIBMGA002104,KWMTBOMO00078 PF16847,PF16701,PF13559,PF08541 uncharacterized protein LOC101742420
BMSK0000094	12.1751	13.8054	12.1304	0	12.8359	21.1089	BMSK0000093.1 BGIBMGA002105,KWMTBOMO00079 PF13540,PF00415 KOG1427,KOG1426 GO:0034506,GO:0031901,GO:0005874,GO:0030496,GO:1990023,GO:0005730,GO:0005634,GO:0005886,GO:0005085,GO:0008017,GO:0019904,GO:0019901,GO:0048365,GO:0031267,GO:0090630,GO:0007049,GO:0051301,GO:0072356,GO:0045184,GO:0048041,GO:0007229,GO:0051895,GO:0034260,GO:1900025,GO:0051987,GO:0010971,GO:0030334,GO:0010762,GO:1900027 protei…
BMSK0000095	262.767	284.342	252.176	30.3322	268.988	323.066	BMSK0000094.1 BGIBMGA002106,KWMTBOMO00080 K19947
BMSK0000096	142.305	117.226	35.7443	36.3868	101.951	112.294	BMSK0000095.1 BGIBMGA002107,KWMTBOMO00080 1.14.13.225 K19947 GO:0005829,GO:0043195,GO:0003779,GO:0071949,GO:0046872,GO:0016709,GO:0030042,GO:0007015,GO:0030047,GO:0007411,GO:0048813,GO:0016322,GO:0055114,GO:1904799,GO:0045214,GO:0030240,GO:0060386 sex-linked proline rich protein, partial Mical
BMSK0000097	1.04933	0	0	10.3679	1.71304	0	BMSK0000096.1 BGIBMGA002021,KWMTBOMO00081 PF00084,PF00059 KOG4297 GO:0009897,GO:0005615,GO:0005887,GO:0005509,GO:0070492,GO:0016339,GO:0098609,GO:0050900,GO:0050901,GO:0045785,GO:0002691,GO:0032496,GO:0014070 CUB and sushi domain-containing protein 3 isoform X1 Selp
BMSK0000098	0	0	0	0	0	0	BMSK0000097.1 BGIBMGA001492,KWMTBOMO00082 PF00628 PHD-finger
BMSK0000099	34.3136	38.6028	41.0187	0	42.0947	51.2046	BMSK0000098.1 BGIBMGA002108 uncharacterized protein LOC105842515 isoform X1
BMSK0000100	26.1795	18.603	21.113	1.48112	11.9366	26.2309	BMSK0000099.1 BGIBMGA002109,KWMTBOMO00084 SET and MYND domain-containing protein 4-like [Plutella xylostella]
BMSK0000101	76.829	65.2685	79.1215	21.2539	70.784	62.3806	BMSK0000100.1 BGIBMGA002110,KWMTBOMO00085 SET and MYND domain-containing protein 4 [Papilio polytes]
BMSK0000102	0	0	0	0	0	0	BMSK0000101.1 BGIBMGA002020,KWMTBOMO00086 PF01266,PF04820,PF08669,PF01571,PF16350 KOG2844 K17509 GO:0005737,GO:0005759,GO:0005739,GO:0016491 pyruvate dehydrogenase phosphatase regulatory subunit, mitochondrial isoform X1 [Papilio machaon] PDPR
BMSK0000103	57.2107	71.3343	77.7559	9.06057	71.4812	71.6704	BMSK0000102.1 BGIBMGA002111,KWMTBOMO00088 PF13864 GO:0001669,GO:0097228,GO:0005516,GO:0017124 enkurin [Papilio xuthus] ENKUR
BMSK0000104	2.09281	0.997777	2.63326	0	1.82014	4.225	BMSK0000103.1 BGIBMGA002019,KWMTBOMO00089 PF01342,PF01753 KOG4333 K23041 GO:0005634,GO:0005700,GO:0003700,GO:0043565,GO:0008270,GO:0009792,GO:0045893,GO:0050776,GO:0006357 deformed epidermal autoregulatory factor 1 isoform X1 Deaf1
BMSK0000105	13.3263	10.46	12.3833	13.9107	9.58124	22.0058	BMSK0000104.1 BGIBMGA014320 uncharacterized protein LOC101742856 isoform X2
BMSK0000106	155594	77954.7	116275	58835.7	102477	125172	BMSK0000105.1 BGIBMGA004664
BMSK0000107	8.31074	4.80558	19.7471	9.09382	22.8503	24.4222	BMSK0000106.1 BGIBMGA002018,KWMTBOMO00091 PF00053,PF00055,PF00054,PF13385,PF00052,PF02210,PF06009 KOG1836 K06240 GO:0030424,GO:0005604,GO:0030054,GO:0062023,GO:0036062,GO:0008021,GO:0005102,GO:0007411,GO:0071711,GO:0033627,GO:0035001,GO:0016321,GO:0007507,GO:0035011,GO:0007498,GO:0045886,GO:0030155,GO:0030334,GO:0045995,GO:0034446 laminin subunit alpha LanA
BMSK0000108	69659.1	45751.4	53446.1	22295.1	47333.7	53987	BMSK0000107.1 BGIBMGA014489,KWMTBOMO00092 PF07810 K21988 GO:0005887,GO:0005216,GO:0008381 uncharacterized protein LOC105842500 Tmc3
BMSK0000109	0	0	0	0	0	0	BMSK0000108.1 BGIBMGA002114,KWMTBOMO00094 PF00053,PF00052,PF00055 KOG1836 K05635 GO:0005604,GO:0070831,GO:0071711,GO:0033627,GO:0061031,GO:0085029,GO:0007494,GO:0007435,GO:0034446 laminin subunit gamma-1 LanB2
BMSK0000110	220.848	172.091	193.115	77.1414	204.825	185.204	BMSK0000109.1 BGIBMGA002017,KWMTBOMO00096 PF00157,PF00046 KOG1168 K09366 GO:0005634,GO:0003700,GO:0043565,GO:0003714,GO:0007411,GO:0007636,GO:0070983,GO:0048813,GO:0050911,GO:0045944,GO:0008039 abnormal chemosensory jump 6, isoform D acj6
BMSK0000111	23.3397	31.6271	12.2703	1.49428	36.6029	28.0418	BMSK0000110.1 BGIBMGA002115,KWMTBOMO00097 PF05434 KOG4007 GO:0016021 uncharacterized protein CG1161 isoform X1
BMSK0000112	40.7417	22.5194	30.9024	0	28.308	25.3032	BMSK0000111.1 BGIBMGA002016,KWMTBOMO00098 PF05434 KOG4007 GO:0016021,GO:0005770,GO:0031902,GO:0005765,GO:0005764 conserved hypothetical protein [Ixodes scapularis] Tmem9
BMSK0000113	0	0	0	0	0	0	BMSK0000112.1 BGIBMGA002118,KWMTBOMO00099 bromodomain-containing protein DDB G0280777-like
BMSK0000114	98.8593	94.5597	127.254	34.6914	92.2221	99.3196	BMSK0000113.1 BGIBMGA009311,KWMTBOMO02863
BMSK0000115	0	0	4.71044	1.51848	0.81906	0	BMSK0000114.1 BGIBMGA002116,KWMTBOMO00099 PF14634,PF18386 KOG3161 2.3.2.27 K15690 GO:0010494,GO:0000932,GO:0003725,GO:0046872,GO:0003730,GO:0035613,GO:0004842,GO:0061158,GO:0071347,GO:0000956,GO:0000288,GO:0061014,GO:0010608,GO:0000209,GO:0042129 roquin-1 isoform X4 rc3h1
BMSK0000116	361.78	400.489	379.102	110.415	397.297	140.086	BMSK0000115.1 BGIBMGA002119,KWMTBOMO00100 PF07679,PF13895,PF07686,PF13927,PF08205,PF00047 synaptogenesis protein syg-2-like
BMSK0000117	2.07715	2.98257	2.61737	0	5.46941	4.22705	BMSK0000116.1 BGIBMGA002120,KWMTBOMO00102 PF00648,PF01067 KOG0045 GO:0005737,GO:0005509,GO:0004198 calpain-C-like CalpC
BMSK0000118	338.474	319.647	330.585	86.5259	311.664	329.488	BMSK0000117.1 BGIBMGA002015,KWMTBOMO00103 PF13233,PF05347 KOG4100 GO:0005758,GO:0005759,GO:0034553,GO:0050881,GO:0055093,GO:0006979,GO:0006105 succinate dehydrogenase assembly factor 3, mitochondrial Sdhaf3
BMSK0000119	77.9484	82.5363	81.7829	2.90577	81.5548	74.7452	BMSK0000118.1 BGIBMGA002014,KWMTBOMO00104 PF07714,PF00069 KOG0670 2.7.11.1 K08827 GO:0005634,GO:0005681,GO:0005524,GO:0004672,GO:0004674,GO:0006397,GO:0006468,GO:0008380 serine/threonine-protein kinase prp4 isoform X1 [Papilio machaon] PRPF4B
BMSK0000120	1021.31	1020.49	976.598	448.693	871.042	1001.81	BMSK0000119.1 BGIBMGA002121,KWMTBOMO00105 uncharacterized protein LOC105392398 [Plutella xylostella]
BMSK0000121	385.159	482.855	378.389	41.8723	398.282	450.779	BMSK0000120.1 BGIBMGA002013,KWMTBOMO00106 PF03378 KOG1991 K20223 GO:0005829,GO:0016020,GO:0005635,GO:0005643,GO:0005654,GO:0030695,GO:0042393,GO:0008565,GO:0008536,GO:0046332,GO:0005215,GO:0045087,GO:0045736,GO:0006606,GO:0007165,GO:0016032 importin-7 isoform X1 IPO7
BMSK0000122	0	0	0	0	0	0	BMSK0000121.1 BGIBMGA002012,KWMTBOMO00108 PF03810 KOG1991 GO:0005829,GO:0005887,GO:0005635,GO:0042626,GO:0008565,GO:0008536,GO:0006606 importin-7 isoform X1 Ipo8
BMSK0000123	59.1774	63.3446	71.5922	16.7008	55.3171	72.1195	BMSK0000122.1 BGIBMGA002122,KWMTBOMO00109 KOG4428
BMSK0000124	0	0	0	0	0	0	BMSK0000123.1 BGIBMGA002123,KWMTBOMO00109 KOG4428 3.1.3.66 K01109 GO:0005737,GO:0008289,GO:0034593,GO:0034594,GO:0016316,GO:0034597,GO:0006874,GO:0046855,GO:0045671,GO:0046856,GO:0046850,GO:0046822,GO:0051896 type I inositol 3,4-bisphosphate 4-phosphatase-like Inpp4b
BMSK0000125	15.6835	17.1051	19.5443	17.1714	15.6474	25.6094	BMSK0000124.1 KWMTBOMO00110 PF05071 KOG3382 K11352 GO:0005747,GO:0005739,GO:0009055,GO:0008137,GO:0006979 probable DH dehydrogenase [ubiquinone] 1 alpha subcomplex subunit 12 isoform X2 ndufa12
BMSK0000126	0	2.81992	0.971039	4.73407	8.50057	8.43884	BMSK0000125.1 BGIBMGA002124,KWMTBOMO00111 apterous A isoform X2
BMSK0000127	15.7441	14.769	20.0412	22.0645	11.2376	11.209	BMSK0000126.1 BGIBMGA002125,KWMTBOMO00111 PF00046 KOG0490 GO:0005634,GO:0000981,GO:0046872,GO:0000977,GO:0060033,GO:0007411,GO:0045165,GO:0007451,GO:0007450,GO:0048735,GO:0036011,GO:0007476,GO:0007526,GO:0035218,GO:0007479,GO:0007517,GO:0007399,GO:0030182,GO:0010628,GO:0045944,GO:0007419,GO:0048190 Homeodomain ap
BMSK0000128	31.6221	28.1752	34.4755	2.85749	18.4047	27.7451	BMSK0000127.1 BGIBMGA002126,KWMTBOMO00111 K09373 apterous A
BMSK0000129	0	0	0	0	0	0	BMSK0000128.1 BGIBMGA002127,KWMTBOMO00112 PF05920,PF00046 KOG0490 K09373 GO:0005654,GO:0005634,GO:0003682,GO:0001228,GO:0000981,GO:0046872,GO:0000978,GO:0000977,GO:0043565,GO:0008134,GO:0048646,GO:0048675,GO:0007411,GO:0007420,GO:0021987,GO:0009953,GO:0001942,GO:0045199,GO:0007498,GO:0045814,GO:0050768,GO:2000678,GO:0007399,GO:0001843,GO:0022008,GO:0030182,GO:0021772,GO:2000179,GO:0045944,GO:0045…
BMSK0000130	0	0	0	1.52834	0	0	BMSK0000129.1 BGIBMGA002128 PF00168 otoferlin-like
BMSK0000131	0	0	0	0	0	0	BMSK0000130.1 BGIBMGA002129,KWMTBOMO00540 KOG1326 GO:0016323,GO:0030054,GO:0005789,GO:0016021,GO:0030672,GO:0005509,GO:0050885,GO:0010996,GO:0016079 otoferlin otof
BMSK0000132	0	0	0	0	0	0	BMSK0000131.1 BGIBMGA002525,KWMTBOMO00113 PF00083,PF07690 KOG0255 GO:0043679,GO:0016021,GO:0005886,GO:1905131,GO:0005326,GO:1905130,GO:0050908,GO:0001504,GO:0046956,GO:0007601 solute carrier family 22 member 13-like [Papilio xuthus] CarT
BMSK0000133	0	0	0	0	0	0	BMSK0000132.1 BGIBMGA002130
BMSK0000134	0	0	0	0	0	0	BMSK0000133.1 BGIBMGA000676,KWMTBOMO15156
BMSK0000135	0	0	0	0	0	0	BMSK0000134.1 BGIBMGA002132 uncharacterized protein LOC101744434
BMSK0000136	0	0	0	0	0	0	BMSK0000135.1 BGIBMGA002133,KWMTBOMO00119 uncharacterized protein LOC101744434
BMSK0000137	0	0	0	1.49849	0.816828	0.975747	BMSK0000136.1 BGIBMGA002134,KWMTBOMO00120 KOG2621 K17286 GO:0016021
BMSK0000138	26.0925	34.9696	39.8879	40.3862	53.529	35.8126	BMSK0000137.1 BGIBMGA002011,KWMTBOMO00121 PF14977 uncharacterized protein LOC101737320 isoform X2
BMSK0000139	0	0	0.942988	1.51984	2.44073	0	BMSK0000138.1 BGIBMGA002135,KWMTBOMO00122 PF07766 GO:0016021,GO:0005743,GO:0005741,GO:0043022 LETM1 domain-containing protein 1 letmd1
BMSK0000140	0	0	0	0	0	0	BMSK0000139.1 BGIBMGA002136,KWMTBOMO00123 PF00090,PF02210 KOG3538,KOG3611 GO:0016021,GO:0016020,GO:0045499,GO:0035373,GO:0043395,GO:0030215,GO:0045545,GO:0007413,GO:0002043,GO:0060326,GO:0021536,GO:0048843,GO:0007162,GO:2000352,GO:0001755,GO:0050918,GO:0030836,GO:0045766,GO:0048842,GO:0090263,GO:0030335,GO:2001028,GO:0001938,GO:0051897,GO:0071526,GO:1990256 Uncharacterized protein OBRU01 18498 [O…
BMSK0000141	57.6782	55.015	67.6118	11.8001	68.7783	86.2679	BMSK0000140.1 BGIBMGA002137,KWMTBOMO00126 PF00001 melatonin receptor-like
BMSK0000142	39.4189	42.339	50.1033	0	44.812	38.8411	BMSK0000141.1 BGIBMGA002009,KWMTBOMO00128 PF15898 KOG0505 K06270 GO:0031672,GO:0005737,GO:0005856,GO:0030018,GO:0004857,GO:0019208,GO:0019901,GO:0007165 protein phosphatase 1 regulatory subunit 12C isoform X13 Ppp1r12b
BMSK0000143	175.438	150.649	264.778	66.8221	140.661	175.359	BMSK0000142.1 BGIBMGA002007,KWMTBOMO00129 KOG0505 GO:0031672,GO:0005737,GO:0005856,GO:0072357,GO:0030018,GO:0071889,GO:0004857,GO:0019208,GO:0019901,GO:0035508,GO:0030155,GO:0035507,GO:0007165 PPP1R12A
BMSK0000144	14.6378	15.6038	32.2979	4.4652	15.1998	20.0378	BMSK0000143.1 BGIBMGA002140,KWMTBOMO00131 PF00501 KOG3628 GO:0005634,GO:0003824,GO:0007275 disco-interacting protein 2 DIP2
BMSK0000145	123.691	59.6652	79.8004	4.53978	75.2972	103.772	BMSK0000144.1 BGIBMGA002139,KWMTBOMO00130 KOG3628 GO:0005634,GO:0003824,GO:0007275 DIP2
BMSK0000146	175.412	85.5567	81.5361	17.9294	111.478	147.464	BMSK0000145.1 BGIBMGA002141,KWMTBOMO00135 PF00169 K18440 arf-GAP with Rho-GAP domain, ANK repeat and PH domain-containing protein 2 isoform X1
BMSK0000147	0	0	0	0	0	0	BMSK0000146.1 BGIBMGA002142,KWMTBOMO00139 PF00620 arf-GAP with Rho-GAP domain, ANK repeat and PH domain-containing protein 2
BMSK0000148	54.706	60.8795	45.2583	52.1772	54.011	37.6869	BMSK0000147.1 BGIBMGA002144,KWMTBOMO00140 PF08385 KOG3595 K10408 GO:0097729,GO:0005930,GO:0030286,GO:0005874,GO:0036157,GO:0005524,GO:0008569,GO:0045505,GO:0045503,GO:0051959,GO:0060271,GO:0003341,GO:0007368,GO:0030317,GO:0007507,GO:0021670,GO:0007018,GO:0036158 dynein heavy chain 5, axonemal-like D H5
BMSK0000149	0	0	0	0	0	0	BMSK0000148.1 BGIBMGA002006,KWMTBOMO00141 uncharacterized protein LOC101738102
BMSK0000150	79.3941	89.0359	92.6765	127.693	104.737	83.7004	BMSK0000149.1 BGIBMGA002145
BMSK0000151	0	0	2.83384	3.04476	0.809922	0	BMSK0000150.1 BGIBMGA002146,KWMTBOMO00142 KWMTBOMO00142
BMSK0000152	0	0.973329	0	3.0134	0	0	BMSK0000151.1 BGIBMGA002148,KWMTBOMO00145 PF07728,PF12781,PF12775,PF17857,PF13401,PF13191,PF18199,PF18198,PF12780,PF08393,PF00004,PF12774,PF03028,PF17852,PF12777 KOG3595 K10408 GO:0097729,GO:0005858,GO:0005930,GO:0030286,GO:0005874,GO:0036157,GO:0005524,GO:0008569,GO:0045505,GO:0045503,GO:0051959,GO:0003777,GO:0060271,GO:0003341,GO:0007368,GO:0030317,GO:0007507,GO:0021670,GO:0007018,GO:0036158 dy…
BMSK0000153	2570.86	3382.55	3042.2	1300.84	2231.35	2801.01	BMSK0000152.1 BGIBMGA002005,KWMTBOMO00146 PF00153 KOG0749 K05863 GO:0016021,GO:0005743,GO:0005739,GO:0045202,GO:0005471,GO:0001508,GO:0015866,GO:0015867,GO:0034599,GO:0007268,GO:0008340,GO:0040011,GO:0051560,GO:0006839,GO:0046716,GO:0010507,GO:0070050,GO:0048477,GO:2001171,GO:0051480,GO:0051900,GO:0051124,GO:0048489 ADP,ATP carrier protein-like isoform X1 sesB
BMSK0000154	0	0	0	0	0	0	BMSK0000153.1 BGIBMGA002004,KWMTBOMO00147 PF00005,PF12848,PF03193,PF13175,PF13304,PF13555,PF02463 KOG0927 K06185 GO:0005524,GO:0016887 ATP-binding cassette sub-family F member 2 isoform X1 ABCF2
BMSK0000155	116.81	124.125	114.356	130.412	159.938	144.807	BMSK0000154.1 BGIBMGA002003
BMSK0000156	8.42067	34.2427	27.3944	17.1246	22.16	22.4701	BMSK0000155.1 BGIBMGA002002,KWMTBOMO00148 PF00153 KOG0036 K14684 GO:0016021,GO:0005743,GO:0005347,GO:0005509 calcium-binding mitochondrial carrier protein SCaMC-2 isoform X2 SLC25A25
BMSK0000157	0	0	0	0	0	0	BMSK0000156.1 BGIBMGA002001,KWMTBOMO00150 PF13833,PF13499,PF13202,PF13405,PF00036 KOG0036 K14684 GO:0016021,GO:0005743,GO:0005739,GO:0005347,GO:0005509,GO:0015867,GO:0071277,GO:0034599,GO:0006839,GO:0010941 calcium-binding mitochondrial carrier protein SCaMC-2-like isoform X1 slc25a24-b
BMSK0000158	2.05456	0	0	0	0	2.04104	BMSK0000157.1 BGIBMGA002000,KWMTBOMO00151 PF00105,PF00104 KOG3575 K08545 GO:0005654,GO:0005634,GO:0003677,GO:0001228,GO:0001227,GO:0019899,GO:0042826,GO:0043565,GO:0003707,GO:0008270,GO:0002118,GO:0021764,GO:0021960,GO:0001662,GO:0007420,GO:0043010,GO:0045165,GO:0021987,GO:0021895,GO:0021542,GO:0030198,GO:0021872,GO:0008347,GO:0021819,GO:0060291,GO:0043066,GO:0048712,GO:2000178,GO:0045665,GO:0000…
BMSK0000159	955.085	827.203	916.729	882.259	849.826	777.54	BMSK0000158.1 BGIBMGA007013,KWMTBOMO13685
BMSK0000160	0	0	0	0	0	0	BMSK0000159.1 BGIBMGA002149,KWMTBOMO00155 PF00561,PF03109 KOG1234,KOG1553 2.7.-.- K08869 GO:0005829,GO:0031314,GO:0016021,GO:0005739,GO:0005886,GO:0005524,GO:0016301,GO:0021692,GO:0032836,GO:0072015,GO:0006468,GO:0006744 atypical kinase COQ8B, mitochondrial isoform X1 coq8b
BMSK0000161	0	0	0	0	0	1.95063	BMSK0000160.1 BGIBMGA001997,KWMTBOMO00156
BMSK0000162	0	0	0	0	0	0	BMSK0000161.1 BGIBMGA001996,KWMTBOMO00156 PF14604,PF07653,PF00018 KOG3565,KOG0515,KOG2996 K20125 GO:0030424,GO:0030054,GO:0005737,GO:0031594,GO:0042734,GO:0055037,GO:0008021,GO:0043325,GO:0005546,GO:0005543,GO:0044803,GO:0045886,GO:0007274,GO:2000601,GO:0001881,GO:0030833,GO:0008582 nervous wreck isoform X2 nwk
BMSK0000163	341.346	259.715	310.492	24.336	284.588	358.739	BMSK0000162.1 BGIBMGA001995 PF00611 KOG3565 K20125 GO:0030424,GO:0030054,GO:0005737,GO:0031594,GO:0042734,GO:0055037,GO:0008021,GO:0043325,GO:0005546,GO:0005543,GO:0044803,GO:0045886,GO:0007274,GO:2000601,GO:0001881,GO:0030833,GO:0008582 Fes/CIP4, and EFC/F-BAR homology domain nwk
BMSK0000164	14.6112	18.5471	12.794	0	15.3139	20.1261	BMSK0000163.1 BGIBMGA001994,KWMTBOMO00157 KOG0954 GO:0005634,GO:0046872,GO:0042051,GO:0042059 XP 012551491.1 PHD finger protein rhinoceros rno
BMSK0000165	137.15	100.375	118.014	10.0453	98.3511	87.8604	BMSK0000164.1 BGIBMGA001993,KWMTBOMO00157 PF10513 KOG0954 GO:0005634,GO:0046872,GO:0042051,GO:0042059 XP 012551495.1 PHD finger protein rhinoceros rno
BMSK0000166	322.883	233.988	321.97	18.0536	248.199	228.939	BMSK0000165.1 BGIBMGA001992,KWMTBOMO00158 PF00620 KOG4406,KOG4270 K18470 GO:0005769,GO:0055037,GO:0005096,GO:0017137,GO:0007480,GO:2001136,GO:0051497,GO:0045887,GO:0007266,GO:0007370 RhoGAP domain RhoGAP68F
BMSK0000167	208.895	212.721	165.126	331.657	207.36	226.312	BMSK0000166.1 BGIBMGA001990,KWMTBOMO00158 PF13716,PF00650 KOG4406 K18470 GO:0005829,GO:0005096,GO:0070374,GO:0051056,GO:0007165 rho GTPase-activating protein 1-like [Amyelois transitella] ARHGAP8
BMSK0000168	0	0	0	0	0	0	BMSK0000167.1 BGIBMGA002151,KWMTBOMO00159 PF00160 KOG0881 5.2.1.8 K12733 GO:0071013,GO:0005634,GO:0071007,GO:0016018,GO:0097718,GO:0003755,GO:0000398,GO:0006457,GO:0000413 peptidylprolyl isomerase isoform X1 Ppil1
BMSK0000169	0	0	0	0	0	0	BMSK0000168.1 BGIBMGA001989 uncharacterized protein LOC110386357
BMSK0000170	0	0	0	0	0	0	BMSK0000169.1 BGIBMGA000604,KWMTBOMO00165 PF18439,PF13894,PF12171,PF12874,PF13465,PF13912,PF00096 KOG2462 K09219 GO:0016604,GO:0005634,GO:0003677,GO:0003700,GO:0000981,GO:0001227,GO:0046872,GO:0000977,GO:0043565,GO:0000122,GO:2001222,GO:0006355 zinc finger protein OZF SCRT1
BMSK0000171	4.03178	0	0	2.70508	0	0	BMSK0000170.1 BGIBMGA000606
BMSK0000172	0	0	0	0	0	0	BMSK0000171.1 BGIBMGA012245
BMSK0000173	413.135	332.914	425.043	372.144	437.286	387.643	BMSK0000172.1 BGIBMGA000607,KWMTBOMO00166 PF18439,PF12874,PF13894,PF12171,PF13465,PF13912,PF00096 KOG2462 GO:0016604,GO:0005634,GO:0003677,GO:0003700,GO:0000981,GO:0001227,GO:0046872,GO:0000977,GO:0043565,GO:0000122,GO:2001222,GO:0006355 transcriptional repressor scratch 2 isoform X1 SCRT1
BMSK0000174	85.4032	52.2058	90.539	10.5329	76.0929	58.2096	BMSK0000173.1 BGIBMGA000603,KWMTBOMO00167 PF09744,PF16471 KOG2077 K20317 GO:0005737,GO:0000139,GO:0016020,GO:0043005,GO:0030140,GO:0008432,GO:0019894,GO:0005078,GO:0030159,GO:0007257,GO:0008088,GO:0046328,GO:0016192 JNK-interacting protein 3 isoform X2 syd
BMSK0000175	101.703	107.397	115.998	13.6795	154.248	104.124	BMSK0000174.1 BGIBMGA000608,KWMTBOMO00168 PF00226,PF05154 KOG0715,KOG0714,KOG0712 K19370 GO:0016021 DnaJ-18 Dnajc22
BMSK0000176	0	0	0	1.52366	0	0	BMSK0000175.1 BGIBMGA000602,KWMTBOMO00169 PF00757,PF14843,PF00069,PF07714,PF01030 KOG1025 2.7.10.1 K04361 GO:0016021,GO:0005524,GO:0004714,GO:0007275,GO:0007169 epidermal growth factor receptor isoform X2 [Amyelois transitella] Egfr
BMSK0000177	1.03687	0	0	0	0	0	BMSK0000176.1 BGIBMGA000609
BMSK0000178	1.03687	0	0	0	0	0	BMSK0000177.1 BGIBMGA000610,KWMTBOMO00170 PF02958,PF07914 uncharacterized protein LOC106133963 [Amyelois transitella]
BMSK0000179	2.08037	2.89037	3.75327	0	3.28073	0	BMSK0000178.1 BGIBMGA000611
BMSK0000180	4.15292	1.92143	0	3.02793	4.0803	2.93006	BMSK0000179.1 BGIBMGA000612,KWMTBOMO00171 PF01576 KOG0161 GO:0031430,GO:0005863,GO:0003774,GO:0007498,GO:0030239 paramyosin [Bombyx mandarina] Prm
BMSK0000181	0	0	0	0	0	0	BMSK0000180.1 BGIBMGA000613,KWMTBOMO00171 PF01576 KOG0161 GO:0005863,GO:0003774,GO:0007498,GO:0030239 miniparamyosin, partial Prm
BMSK0000182	0	0	0	0	0	0	BMSK0000181.1 BGIBMGA000614,KWMTBOMO00172 uncharacterized protein LOC110385829
BMSK0000183	0	0	0.892188	0	0	2.09461	BMSK0000182.1 BGIBMGA011112,KWMTBOMO00173 endonuclease-reverse transcriptase
BMSK0000184	69.6271	111.493	82.4267	186.339	104.09	92.2791	BMSK0000183.1 BGIBMGA010086,KWMTBOMO06934
BMSK0000185	133.124	61.6729	104.97	10.5752	95.2318	81.44	BMSK0000184.1 BGIBMGA000616,KWMTBOMO00176 uncharacterized protein LOC101741973
BMSK0000186	368.472	272.425	390.256	16.712	317.682	333.006	BMSK0000185.1 BGIBMGA000601,KWMTBOMO00177 PF07714,PF08515,PF00069 KOG2052 2.7.11.30 K04674 GO:0048179,GO:0005923,GO:0005623,GO:0009986,GO:0005768,GO:0005887,GO:0043231,GO:0016020,GO:0045121,GO:0005634,GO:0005886,GO:0043235,GO:0048185,GO:0005524,GO:0019838,GO:0070411,GO:0046872,GO:0004672,GO:0004674,GO:0046332,GO:0050431,GO:0005025,GO:0005024,GO:0005114,GO:0000186,GO:0032924,GO:0060978,GO:0009952,…
BMSK0000187	201.6	176.013	238.626	63.5995	186.375	172.143	BMSK0000186.1 BGIBMGA000600,KWMTBOMO00179 PF00017,PF14604,PF00169,PF00018,PF00168,PF00387,PF00388 KOG1264 3.1.4.11 K01116 GO:0008180,GO:0030027,GO:0005886,GO:0001726,GO:0005509,GO:0004435,GO:0071364,GO:0035924,GO:0001701,GO:0032959,GO:0048015,GO:0009395,GO:0010634,GO:0051209 phospholipase C gamma isoform X1 PLCG1
BMSK0000188	227.142	158.431	207.776	71.1922	170.903	167.141	BMSK0000187.1 BGIBMGA000599,KWMTBOMO00180 PF18101 KOG3741 K12572 GO:0005737,GO:0000932,GO:0031251,GO:0005524,GO:0003723,GO:0000290,GO:0006397,GO:0000289,GO:0010606,GO:0006468,GO:0090503 uncharacterized protein LOC101739325 PAN3
BMSK0000189	0	0	0	0	0	0	BMSK0000188.1 BGIBMGA000617,KWMTBOMO00181 PF14523,PF05739 KOG0811 K08488 GO:0031083,GO:0031901,GO:0012505,GO:0000139,GO:0016021,GO:0030285,GO:0045121,GO:0045335,GO:0000407,GO:0098837,GO:0055038,GO:0031201,GO:0008021,GO:0031982,GO:0005484,GO:0000149,GO:0000045,GO:0033344,GO:0006886,GO:0050821,GO:0016189,GO:0048278,GO:0006906 syntaxin-7 [Amyelois transitella] Stx12
BMSK0000190	0	0	0	0	0	0	BMSK0000189.1 BGIBMGA007638
BMSK0000191	46.1002	21.5676	62.3118	23.662	57.2994	75.8308	BMSK0000190.1 BGIBMGA000598
BMSK0000192	2359.82	2156.58	2395.63	4675.88	3030.87	2824.8	BMSK0000191.1 BGIBMGA000597,KWMTBOMO00182 PF03096 KOG2931 GO:0005829 Ndr family ndrg4-b
BMSK0000193	0	0	0.950007	0	0.804304	0	BMSK0000192.1 BGIBMGA000596,KWMTBOMO01315 PF00514,PF04826,PF11698,PF03224,PF13646 KOG2759 K02144 GO:0000221,GO:0046961,GO:0015991 V-type proton ATPase subunit H-like
BMSK0000194	9.08096	6.6227	20.3679	1.58701	11.8105	26.6637	BMSK0000193.1 BGIBMGA000595,KWMTBOMO00182 PF03096 KOG2931 Ndr family NDRG3
BMSK0000195	4509.31	3628.32	3130.93	3664.52	3453.05	3298.36	BMSK0000194.1 BGIBMGA000594,KWMTBOMO00182 PF03096 KOG2931 KWMTBOMO00483
BMSK0000196	145.565	116.527	184.781	25.7026	153.301	124.482	BMSK0000195.1 BGIBMGA000619,KWMTBOMO00184 PF13833,PF13499,PF13202,PF13405,PF00036,PF00254 KOG0552,KOG0549 5.2.1.8 K09577 GO:0005788,GO:0005509,GO:0003755 FK506-binding protein precursor Fkbp14
BMSK0000197	172.972	133.563	149.132	115.702	106.14	112.685	BMSK0000196.1 BGIBMGA000620,KWMTBOMO00186 PF03662 3.2.1.166 K07964 GO:0031012,GO:0005765,GO:0005634,GO:0030305,GO:0060055,GO:0007160,GO:0030200 heparanase-like protein HPSE
BMSK0000198	0	0	0	0	0	0	BMSK0000197.1 BGIBMGA000593,KWMTBOMO00187 PF00084 KOG4297 GO:0043025,GO:0043083,GO:0008039 hikaru genki isoform X1 hig
BMSK0000199	2.07533	0	0	4.51816	4.09923	1.95915	BMSK0000198.1 BGIBMGA007638
BMSK0000200	13.4951	3.83809	16.9615	1.51873	4.87811	2.92252	BMSK0000199.1 BGIBMGA000592,KWMTBOMO00189 PF00883,PF02789 KOG2597 3.4.11.1,3.4.11.5 K11142 GO:0005737,GO:0004177,GO:0030145,GO:0008235 leucyl aminopeptidase-like protein lap3
BMSK0000201	2.07407	0.957435	1.88941	0	0.809121	1.94137	BMSK0000200.1 BGIBMGA000591,KWMTBOMO00189 PF07679,PF13927,PF13895,PF00041 KOG0613 2.7.11.1 K12567 GO:0031672,GO:0031674,GO:0031430,GO:0031965,GO:0030017,GO:0051015,GO:0005524,GO:0046872,GO:0017022,GO:0004674 projectin-like protein isoform X1 ttn-1
BMSK0000202	0	0	0	0	0	0	BMSK0000201.1 BGIBMGA000622,KWMTBOMO00190 PF17736,PF18452,PF02480,PF07679,PF13895,PF07686,PF07654,PF06582,PF13927,PF16680,PF08205,PF08204,PF00047,PF11465,PF06832 KOG0613 K12567 GO:0000794,GO:0031674,GO:0030017,GO:0005863,GO:0030018,GO:0003779,GO:0008307,GO:0051301,GO:0040011,GO:0007498,GO:0007076,GO:0016203,GO:0007517,GO:0007520,GO:0035206,GO:0045214,GO:0007062,GO:0007519,GO:0007525,GO:0007522 ke…
BMSK0000203	4.15023	5.74935	2.83277	0	0	3.88745	BMSK0000202.1 BGIBMGA000623,KWMTBOMO00190 PF07679,PF13895,PF13927,PF08205,PF00047 KOG0613,KOG4475,KOG2408 K12567 GO:0000794,GO:0031674,GO:0030017,GO:0005863,GO:0030018,GO:0003779,GO:0008307,GO:0051301,GO:0040011,GO:0007498,GO:0007076,GO:0016203,GO:0007517,GO:0007520,GO:0035206,GO:0045214,GO:0007062,GO:0007519,GO:0007525,GO:0007522 titin1 sls
BMSK0000204	379.803	323.312	208.404	513.473	518.801	380.429	BMSK0000203.1 BGIBMGA000624,KWMTBOMO00191 PF14604,PF00018,PF07679,PF13895,PF16681,PF07686,PF16706,PF13927,PF00041,PF14292,PF08205,PF00047 KOG0613 K12567 GO:0000794,GO:0031674,GO:0030017,GO:0005863,GO:0030018,GO:0003779,GO:0008307,GO:0051301,GO:0040011,GO:0007498,GO:0007076,GO:0016203,GO:0007517,GO:0007520,GO:0035206,GO:0045214,GO:0007062,GO:0007519,GO:0007525,GO:0007522 titin2 sls
BMSK0000205	2.14598	0	0	0	0	0	BMSK0000204.1 BGIBMGA000590,KWMTBOMO00192 PF01091 pleiotrophin-like protein isoform X1
BMSK0000206	36.8496	43.7113	34.0673	33.7262	29.9322	35.988	BMSK0000205.1 BGIBMGA000625,KWMTBOMO00194 uncharacterized protein LOC101739467 isoform X2
BMSK0000207	768.731	846.713	921.572	1367.16	611.196	609.542	BMSK0000206.1 BGIBMGA000589,KWMTBOMO00195 KOG3202 K08498 syntaxin 6
BMSK0000208	1.04111	7.72739	1.86886	6.02534	3.30171	4.92568	BMSK0000207.1 BGIBMGA000626,KWMTBOMO00196 PF08066,PF01612,PF00570 KOG2206 3.1.13.- K12591 GO:0005737,GO:0005829,GO:0000178,GO:0016020,GO:0000176,GO:0005730,GO:0005654,GO:0005634,GO:0035327,GO:0000175,GO:0004532,GO:0000166,GO:0003723,GO:0070034,GO:0071034,GO:0009048,GO:0071044,GO:0000460,GO:0032211,GO:0071028,GO:0071035,GO:0071048,GO:0000956,GO:0000184,GO:1904872,GO:0006364 exosome component 10 [A…
BMSK0000209	48.7811	32.6322	36.6942	0	35.8176	25.3485	BMSK0000208.1 BGIBMGA000588,KWMTBOMO00198 uncharacterized protein LOC101739607
BMSK0000210	389.107	431.396	418.313	533.789	378.523	350.304	BMSK0000209.1 BGIBMGA000587,KWMTBOMO00199 PF00754,PF07714,PF00069 KOG1094 2.7.10.1 K05125 GO:0015629,GO:0016324,GO:0005925,GO:0005887,GO:0005886,GO:0043235,GO:0005524,GO:0005518,GO:0038062,GO:0004714,GO:0031214,GO:0007155,GO:0030154,GO:0007160,GO:0035988,GO:0030199,GO:0038063,GO:0003416,GO:0030198,GO:0001503,GO:0018108,GO:0008284,GO:0051091,GO:0090091,GO:0010763,GO:0048146,GO:0045669,GO:0045860,G…
BMSK0000211	0	2.89305	5.64083	3.03077	1.64095	0	BMSK0000210.1 BGIBMGA000627,KWMTBOMO00200 PF00627,PF00179 KOG0418 2.3.2.23 K04649 GO:0005634,GO:0005524,GO:0070628,GO:0061631,GO:0031625,GO:0004842,GO:0000209 Ubiquitin conjugating enzyme 4 [Operophtera brumata] Ubc4
BMSK0000212	1279.37	1253.19	1380.01	224.549	1084.92	1154.01	BMSK0000211.1 BGIBMGA000628,KWMTBOMO00201 PF01062 KOG3547 K22204 GO:0034707,GO:0005886,GO:0005254 XP 004929806.1 bestrophin-4 isoform X1 BEST4
BMSK0000213	7.31307	3.8941	11.0992	5.96646	5.8863	4.99376	BMSK0000212.1 BGIBMGA000629,KWMTBOMO00203 PF12901,PF00313,PF14444 GO:0070937,GO:0005829,GO:0005794,GO:0005886,GO:0003723,GO:0070966 XP 004929810.1 cold shock domain-containing protein E1 isoform X1 Csde1
BMSK0000214	11.4708	8.72468	4.65058	19.4947	7.49133	1.98256	BMSK0000213.1 BGIBMGA000586,KWMTBOMO00204 PF01510 K01446 GO:0008745,GO:0042834,GO:0008270,GO:0045087,GO:0009253 peptidoglycan-recognition protein 1-like isoform X2 [Papilio machaon] PGRP
BMSK0000215	582.75	606.919	671.828	297.139	667.787	543.799	BMSK0000214.1 BGIBMGA000585,KWMTBOMO00205 PF01510 GO:0008745,GO:0042834,GO:0008270,GO:0045087,GO:0009253 XP 012549076.1 peptidoglycan recognition protein isoform X2
BMSK0000216	732.045	496.337	768.275	3441.57	1707.19	1432.4	BMSK0000215.1 BGIBMGA000584,KWMTBOMO00205 PF01510 3.5.1.28 K01446 GO:0005576,GO:0005615,GO:0008745,GO:0042834,GO:0016019,GO:0008270,GO:0019730,GO:0050830,GO:0006955,GO:0045087,GO:0045824,GO:0032827,GO:0009253 XP 004929814.1 peptidoglycan-recognition protein SC2 isoform X1 PGRP-SC2
BMSK0000217	82.123	86.6314	64.7597	22.6922	70.4247	87.1644	BMSK0000216.1 BGIBMGA000583,KWMTBOMO00208 PF01510 GO:0008745,GO:0042834,GO:0008270,GO:0045087,GO:0009253 peptidoglycan-recognition protein 1-like isoform X2 [Papilio machaon] PGRP
BMSK0000218	292.131	204.101	231.769	113.437	209.72	232.181	BMSK0000217.1 BGIBMGA000582,KWMTBOMO00209 PF05978 KOG3097 GO:0016021,GO:0005886,GO:0055120,GO:0015459,GO:0006937,GO:0043266 XP 004929815.1 UNC93-like protein
BMSK0000219	235.979	160.758	192.389	42.3561	173.626	182.18	BMSK0000218.1 BGIBMGA000581,KWMTBOMO00210 PF00226,PF11875 KOG0718 K09531 GO:0061617,GO:0005743,GO:0005741,GO:0005739,GO:0001401,GO:0042407 AFC01231.1 DnaJ-17 Dnajc11
BMSK0000220	53.2778	72.0325	79.5566	10.4428	85.7488	67.9017	BMSK0000219.1 BGIBMGA000630,KWMTBOMO00211 KOG0641 GO:0005737,GO:0005874,GO:0007275 WD repeat-containing protein 47 WDR47
BMSK0000221	221.588	208.277	206.028	46.7969	208.002	222.969	BMSK0000220.1 BGIBMGA000631 uncharacterized protein LOC105842163
BMSK0000222	0	0	0	0	0	0	BMSK0000221.1 BGIBMGA000632,KWMTBOMO00211 PF05380,PF12894,PF00400 KOG0641,KOG0315 GO:0005737,GO:0005874,GO:0007275 RNase H and integrase-like protein WDR47
BMSK0000223	0	0	0	0	0	0	BMSK0000222.1 BGIBMGA001046
BMSK0000224	74.2004	45.788	55.4437	81.9676	57.2778	50.0016	BMSK0000223.1 BGIBMGA000633 adenylate cyclase type 10-like
BMSK0000225	116.597	56.982	98.1317	46.704	111.399	102.431	BMSK0000224.1 BGIBMGA000580,KWMTBOMO00213
BMSK0000226	114.309	94.2573	160.652	72.6861	120.978	92.9168	BMSK0000225.1 BGIBMGA000579,KWMTBOMO00213 PF03455,PF02141 KOG3569 K20160 GO:0030054,GO:0030136,GO:0030665,GO:0005829,GO:0030425,GO:0043231,GO:0043025,GO:0005654,GO:0042734,GO:0045202,GO:1901981,GO:0032266,GO:0017137,GO:0017112,GO:0017124,GO:0032456,GO:0006897,GO:0043547,GO:0015031,GO:0032483,GO:0048488 DENN domain-containing protein 1B-like isoform X2 Dennd1a
BMSK0000227	0	0	0	0	0	0	BMSK0000226.1 BGIBMGA000578,KWMTBOMO00214 PF03825,PF12832,PF07690 KOG3762 GO:0016021 major facilitator superfamily domain-containing protein 6 isoform X2 mfsd6a
BMSK0000228	0	0	0	0	0	0	BMSK0000227.1 BGIBMGA000634,KWMTBOMO00215
BMSK0000229	0	0	0	0	0	0	BMSK0000228.1 BGIBMGA000635,KWMTBOMO00215 PF00250 KOG2294 K09405 GO:0045171,GO:0005634,GO:0043028,GO:0003677,GO:0001228,GO:0003700,GO:0000981,GO:0030331,GO:0000978,GO:0031624,GO:0009653,GO:0006309,GO:0030154,GO:0048048,GO:0002074,GO:0008585,GO:0019101,GO:0060014,GO:0000122,GO:0045892,GO:0001541,GO:0043065,GO:0043280,GO:0046881,GO:0033686,GO:0045944,GO:0006357,GO:0007338,GO:0060065 forkhead box pr…
BMSK0000230	0	0	0	0	0	1.93976	BMSK0000229.1 BGIBMGA000636,KWMTBOMO00215
BMSK0000231	0	0	0	0	0	0	BMSK0000230.1 BGIBMGA000577,KWMTBOMO00216 PF16526,PF00520,PF00027 KOG0500 K04950 GO:0017071,GO:0030553,GO:0005222,GO:0005223,GO:0005221,GO:0006812,GO:0019934,GO:0001666 cyclic nucleotide-gated cation channel subunit A CngA
BMSK0000232	0	0	0	0	0	0	BMSK0000231.1 BGIBMGA000576
BMSK0000233	106.85	76.4338	101.777	31.0729	76.8881	48.4958	BMSK0000232.1 BGIBMGA000575,KWMTBOMO00216
BMSK0000234	123.224	93.3586	145.415	22.4038	83.039	95.6998	BMSK0000233.1 BGIBMGA000574,KWMTBOMO00217 PF00023,PF12796 KOG0504 ankyrin repeat domain-containing protein SOWAHC-like isoform X4
BMSK0000235	0	0.961003	0	0	5.07418	0	BMSK0000234.1 BGIBMGA000573,KWMTBOMO00219 KOG0504 protein SMY2-like
BMSK0000236	1.03768	0	2.80395	0	2.45863	4.89668	BMSK0000235.1 BGIBMGA000637,KWMTBOMO00220 KOG0773 GO:0005737,GO:0005634,GO:0000981,GO:0043565,GO:0001745,GO:0048813,GO:0045317,GO:0007476,GO:0007474,GO:0042693,GO:0045926,GO:0035310,GO:0045944,GO:0045893 ara
BMSK0000237	0	0	0	0	0	0	BMSK0000236.1 BGIBMGA000638,KWMTBOMO00220 PF05920,PF00046 KOG0773 GO:0005634,GO:0003700,GO:0000981,GO:0043565,GO:0001745,GO:0045317,GO:0007474,GO:0042693,GO:0045926,GO:0045944,GO:0007346 homeobox protein araucan-like isoform X1 caup
BMSK0000238	653.419	575.853	681.467	291.224	861.466	784.29	BMSK0000237.1 BGIBMGA000639,KWMTBOMO00221 PF05920,PF00046 KOG0773 GO:0005737,GO:0005634,GO:0000981,GO:0043565,GO:0001745,GO:0048813,GO:0045317,GO:0007476,GO:0007474,GO:0042693,GO:0045926,GO:0035310,GO:0045944,GO:0045893 homeobox protein caupolican ara
BMSK0000239	0	0	0	7.54777	0	1.97156	BMSK0000238.1 BGIBMGA000572,KWMTBOMO00223 PF02782,PF00370 KOG2517 2.7.1.30 K00864 GO:0005737,GO:0005741,GO:0005739,GO:0005524,GO:0004370,GO:0019563,GO:0006071,GO:0046167,GO:0016310,GO:0006641 glycerol kinase GK3P
BMSK0000240	0	0	0	0	0	0	BMSK0000239.1 BGIBMGA000640,KWMTBOMO00224 PF00067 KOG0156 1.14.14.127 GO:0020037,GO:0005506,GO:0016709,GO:0006718 cytochrome P450 Cyp305B1 precursor CYP15A1
BMSK0000241	0	0	0	0	0	0	BMSK0000240.1 BGIBMGA000571
BMSK0000242	0	0	0	0	0	0	BMSK0000241.1 BGIBMGA013690,KWMTBOMO00226 PF02931,PF02932 KOG3643 K05181 GO:0030054,GO:0034707,GO:0030285,GO:0045211,GO:0008503,GO:0005254,GO:0005230,GO:0004890,GO:0007214,GO:0006836,GO:0001505 ionotropic GABA-aminobutyric acid receptor RDL2 precursor Rdl
BMSK0000243	0	0	0	0	0	0	BMSK0000242.1 BGIBMGA000570,KWMTBOMO00227 PF14604,PF00640,PF00018 KOG3775 GO:0030424,GO:1904115,GO:0042802,GO:0019894,GO:0005078,GO:0019901,GO:0048490,GO:0019896,GO:0007254,GO:0007275,GO:0046328,GO:2000331,GO:0048491 JNK-interacting protein 1 Aplip1
BMSK0000244	0	0	0	0	0	0	BMSK0000243.1 BGIBMGA000642,KWMTBOMO00228 PF00351,PF01842 KOG3820 1.14.16.4 K00502 GO:0005506,GO:0004510,GO:0009072,GO:0042427 tryptophan 5-hydroxylase 1 TPH1
BMSK0000245	0	0	0	0	0	0	BMSK0000244.1 BGIBMGA000569
BMSK0000246	0	0	0	0	1.57287	0.953767	BMSK0000245.1 BGIBMGA000643,KWMTBOMO00229 PF13176,PF00515,PF13431,PF13432,PF13374,PF13424,PF14559,PF13428,PF13414,PF13844,PF13181,PF07719 KOG4626 2.4.1.255 K09667 GO:0042995,GO:0005829,GO:0000123,GO:0031966,GO:0005886,GO:0017122,GO:0046972,GO:0043995,GO:0043996,GO:0005547,GO:0016262,GO:0097363,GO:0006915,GO:0032922,GO:0080182,GO:0043984,GO:0043981,GO:0043982,GO:0032435,GO:0031397,GO:0048015,GO:01…
BMSK0000247	0	2.85282	0	0	1.62621	1.94032	BMSK0000246.1 BGIBMGA001521
BMSK0000248	0	0	0.945435	0	0	0	BMSK0000247.1 BGIBMGA000568,KWMTBOMO00230 PF02932 KOG3643,KOG3644 GO:0030054,GO:0034707,GO:0030285,GO:0045211,GO:0008503,GO:0005254,GO:0005230,GO:0004890,GO:0007214,GO:0006836,GO:0001505 Neurotransmitter-gated ion-channel transmembrane region Rdl
BMSK0000249	0	0	0	0	0	0	BMSK0000248.1 BGIBMGA000567,KWMTBOMO00231 PF00060,PF01094,PF00497,PF10613 KOG1054 K05313 GO:0032281,GO:0030054,GO:0008328,GO:0005886,GO:0045211,GO:0004971,GO:0015277,GO:0006812 glutamate receptor 1-like GluRIA
BMSK0000250	0	0	0	0	0	0	BMSK0000249.1 BGIBMGA000566,KWMTBOMO00231 PF01094 KOG1054 K05313 GO:0032281,GO:0030054,GO:0008328,GO:0005886,GO:0045211,GO:0004971,GO:0015277,GO:0006812 Receptor family ligand binding region GluRIA
BMSK0000251	4.12792	4.82229	11.4826	0	6.41835	6.75918	BMSK0000250.1 BGIBMGA000644,KWMTBOMO00234 PF01094 KOG1054 GO:0032281,GO:0030054,GO:0008328,GO:0005886,GO:0045211,GO:0004971,GO:0015277,GO:0006812 Receptor family ligand binding region GluRIA
BMSK0000252	5.41046	6.97016	4.91857	7.18332	5.70627	7.12813	BMSK0000251.1 BGIBMGA011927
BMSK0000253	85.6302	54.4592	78.7281	38.8332	106.525	91.7123	BMSK0000252.1 BGIBMGA007122
BMSK0000254	173.855	265.594	271.03	314.875	154.308	178.27	BMSK0000253.1 BGIBMGA000565,KWMTBOMO00235 3.5.3.18 K01482 GO:0005829,GO:0070062,GO:0016597,GO:0003824,GO:0016403,GO:0046872,GO:0006527,GO:0006525,GO:0000052,GO:0008285,GO:1900038,GO:0043116,GO:0007263,GO:0045766,GO:0045429,GO:0050999,GO:0003073 N(G),N(G)-dimethylarginine dimethylaminohydrolase 1 DDAH1
BMSK0000255	0	0	0	0	0	0	BMSK0000254.1 BGIBMGA000646,KWMTBOMO00236 PF04658 KOG4011 K03132 GO:0005634,GO:0005669,GO:0003700,GO:0035035,GO:0003713,GO:0008134,GO:0044212,GO:0006357,GO:0006355,GO:0051123,GO:0006367 transcription initiation factor TFIID subunit 7-like [Papilio polytes] Taf7
BMSK0000256	7927.58	6726.48	7631.14	8956.08	7381.78	7516.38	BMSK0000255.1 BGIBMGA010523
BMSK0000257	2302.57	3070.55	3110.25	9774.36	3555.53	2787.25	BMSK0000256.1 BGIBMGA000647,KWMTBOMO00237 PF13499,PF00036,PF13405 KOG3866 K20371 GO:0005801,GO:0005737,GO:0005769,GO:0005793,GO:0005576,GO:0005615,GO:0090498,GO:0005794,GO:0032580,GO:0005798,GO:0098547,GO:0005634,GO:0005791,GO:0005802,GO:0005509,GO:0003677,GO:0001965,GO:1903533,GO:0072718 nucleobindin-2 isoform X2 Nucb1
BMSK0000258	2.07374	0	0	0	0	0	BMSK0000257.1 BGIBMGA000648,KWMTBOMO00238 PF00704 KOG2806 GO:0005576,GO:0008061,GO:0005975 imaginal disk growth factor EN03
BMSK0000259	0	0	0	0	0	0	BMSK0000258.1 BGIBMGA000649,KWMTBOMO00239 PF05405 KOG3976 GO:0000276,GO:0005739,GO:0015078,GO:0099132,GO:0015986,GO:1902600 ATP synthase b [Operophtera brumata] ATPsynB
BMSK0000260	0	0	0	0	0	0	BMSK0000259.1 BGIBMGA000650
BMSK0000261	0	0	0	0	0	0	BMSK0000260.1 BGIBMGA000651,KWMTBOMO00240 PF00640 KOG4458 K16513 GO:0030424,GO:0016010,GO:0055120,GO:0030235,GO:0008307,GO:0007626,GO:0046716,GO:0040017,GO:0046662,GO:0045214 Phosphotyrosine interaction domain (PTB/PID) dyc-1
BMSK0000262	0	0	0	0	0	0	BMSK0000261.1 BGIBMGA000653,KWMTBOMO00240
BMSK0000263	1.02824	0	0	0	0.813534	0.971597	BMSK0000262.1 BGIBMGA000652
BMSK0000264	11.434	2.88724	17.8361	107.432	66.3053	70.4954	BMSK0000263.1 BGIBMGA000654,KWMTBOMO00240 KOG4815 K16513 carboxyl-terminal PDZ ligand of neuronal nitric oxide synthase protein isoform X2
BMSK0000265	321.244	279.203	308.702	22.6865	323.612	273.339	BMSK0000264.1 BGIBMGA000563,KWMTBOMO00244 PF00351 KOG3820 1.14.16.2 K00501 GO:0030424,GO:0005737,GO:0043204,GO:0005506,GO:0004511,GO:0048085,GO:0008344,GO:0006584,GO:0007619,GO:0048067,GO:0048066,GO:0042416,GO:0006585,GO:0042417,GO:0008049,GO:0042136,GO:0048082,GO:2000274,GO:0042542,GO:0009611,GO:0040040,GO:0043052,GO:0035220 tyrosine hydroxylase ple
BMSK0000266	0	0	0	0	0	0	BMSK0000265.1 BGIBMGA000564,KWMTBOMO00242 PF01532 KOG2431 3.2.1.113 K01230 GO:0005783,GO:0005789,GO:0044322,GO:0016021,GO:0016020,GO:0005509,GO:0004571,GO:1904382,GO:0006491,GO:0006486,GO:0036509,GO:0030433 hypothetical protein BGIBMGA000564, partial Man1b1
BMSK0000267	0	0	0	0	0	0	BMSK0000266.1 BGIBMGA000655,KWMTBOMO00243 K16479 myosin-9-like isoform X4
BMSK0000268	2.0786	4.8086	1.88044	0	4.08469	0	BMSK0000267.1 BGIBMGA000656,KWMTBOMO00245 hypothetical protein BGIBMGA000656
BMSK0000269	0	0.991334	3.54682	0	0.890123	0	BMSK0000268.1 BGIBMGA000657,KWMTBOMO00246 PF00989,PF14598,PF08447 KOG3561 juvenile hormone resistence protein II
BMSK0000270	1.00709	1.90315	0	4.77582	1.5526	0.945889	BMSK0000269.1 BGIBMGA000562,KWMTBOMO00247 PF02214 KOG2723 K21754 GO:0005634,GO:0045892,GO:0051260 BTB/POZ domain-containing protein KCTD1 KCTD1
BMSK0000271	102.861	79.8005	129.709	7.57493	107.808	87.9715	BMSK0000270.1 BGIBMGA000561,KWMTBOMO00248 cold-related protein
BMSK0000272	0	0	0	0	0.851514	0	BMSK0000271.1 BGIBMGA000560,KWMTBOMO00249 PF12202,PF07714,PF00069 KOG0582 2.7.11.1 GO:0005737,GO:0005829,GO:0005524,GO:0042802,GO:0000287,GO:0019901,GO:0004674,GO:0032147,GO:0071476,GO:0038116,GO:0038146,GO:0035556,GO:1901017,GO:0007231,GO:0018107,GO:0010820,GO:0046777,GO:0006468,GO:0006979,GO:0023014,GO:0023016,GO:0031098 serine/threonine-protein kinase OSR1-like [Amyelois transitella] OXSR1
BMSK0000273	0	0	0	0	0	0	BMSK0000272.1 BGIBMGA000658,KWMTBOMO00250 uncharacterized protein LOC106126328 [Papilio xuthus]
BMSK0000274	864.886	887.851	988.884	2714.45	930.205	706.32	BMSK0000273.1 BGIBMGA000659,KWMTBOMO00252 PF01073,PF07993,PF01370,PF16363 KOG1221 1.2.1.84 K13356 GO:0005779,GO:0005778,GO:0005777,GO:0102965,GO:0080019,GO:0008611,GO:0035336,GO:0010025 putative fatty acyl-CoA reductase CG5065
BMSK0000275	108.552	126.599	88.6802	252.061	95.4581	70.9096	BMSK0000274.1 BGIBMGA000559,KWMTBOMO00254 PF00121 KOG1643 5.3.1.1 K01803 GO:0004807,GO:0006094,GO:0006096 TPIS BOMMO RecName: Full=Triosephosphate isomerase; Short=TIM; AltName: Full=Triose-phosphate isomerase Tpi
BMSK0000276	1631.4	1231.91	1651.89	472.537	1405.53	1327.92	BMSK0000275.1 BGIBMGA000660,KWMTBOMO00255 PF07412 K10749 geminin isoform X2 [Amyelois transitella] Gmnn
BMSK0000277	0	0	0.946803	3.05254	0	0	BMSK0000276.1 BGIBMGA000661,KWMTBOMO00256 PF04756,PF00578,PF00085,PF00462,PF13905,PF13098,PF14595,PF13899,PF13192,PF08534 KOG0190,KOG0191 5.3.4.1 K09583 GO:0005788,GO:0005789,GO:0016491,GO:0015037,GO:0003756,GO:0045454,GO:0036498,GO:0055114,GO:0006457 protein disulfide-isomerase A5 [Amyelois transitella] PDIA5
BMSK0000278	0	0	0	0	0	0	BMSK0000277.1 glycine-rich cell wall structural protein-like
BMSK0000279	0	0	0	1.52366	0	0	BMSK0000278.1 BGIBMGA000558,KWMTBOMO00258 uncharacterized protein LOC106133778 [Amyelois transitella]
BMSK0000280	9.38263	0	0.939978	1.51516	2.46731	0	BMSK0000279.1 BGIBMGA002049
BMSK0000281	0	0	0	1.49926	0	0	BMSK0000280.1 BGIBMGA000557,KWMTBOMO00260 Uncharacterized protein OBRU01 11897 [Operophtera brumata]
BMSK0000282	42.7662	21.3395	37.1757	2.99698	31.6747	28.7763	BMSK0000281.1 BGIBMGA000556,KWMTBOMO00262 Uncharacterized protein OBRU01 00585 [Operophtera brumata]
BMSK0000283	265.063	175.247	138.325	365.213	203.381	208.99	BMSK0000282.1 BGIBMGA000555,KWMTBOMO00264 PF01529 KOG1315,KOG1311 2.3.1.225 K20029 GO:0005783,GO:0005794,GO:0000139,GO:0016021,GO:0042622,GO:0016409,GO:0019706,GO:0051668,GO:0018230,GO:1903546,GO:0018345,GO:0006605,GO:0006612 uncharacterized protein LOC105842174 isoform X2 Zdhhc3
BMSK0000284	0	0	0	0	0	0	BMSK0000283.1 BGIBMGA000664,KWMTBOMO00265 PF05620 KOG3269 GO:0005789,GO:0016021,GO:0005773,GO:0006914,GO:0006624 uncharacterized protein LOC692928 tmem208
BMSK0000285	0	0	0	0	0.808193	0	BMSK0000284.1 BGIBMGA000665
BMSK0000286	33.6677	183.301	16.7928	65.6523	45.2492	24.6224	BMSK0000285.1 BGIBMGA000666,KWMTBOMO00266 PF00650 KOG1471 clavesin-1
BMSK0000287	1.04041	0.964557	1.87181	12.0692	2.46856	0	BMSK0000286.1 BGIBMGA000667,KWMTBOMO00268 PF00049 GO:0005615,GO:0008083,GO:0005179 insulin-like peptide isoform X1 BBXB5
BMSK0000288	82.3336	183.954	116.456	7.50977	115.357	83.0823	BMSK0000287.1 BGIBMGA000554,KWMTBOMO00269 PF16086 uncharacterized protein LOC106717336 [Papilio machaon]
BMSK0000289	67.5575	46.6916	71.8176	184.761	95.959	48.3267	BMSK0000288.1 BGIBMGA000552,KWMTBOMO00272 PF10568,PF17172,PF17171,PF13410 KOG4244 GO:0005737,GO:0005886,GO:0007409,GO:0036099 failed axon connections isoform X1 fax
BMSK0000290	1931.42	2403.28	4765.61	5581.98	3231.9	4664.05	BMSK0000289.1 BGIBMGA000668,KWMTBOMO00270 PF03061 KOG3328 3.1.2.- K17362 GO:0047617,GO:0042802 ABF51522.1 thioesterase superfamily member 2
BMSK0000291	0	0	0	0	0	0	BMSK0000290.1 BGIBMGA000553,KWMTBOMO00271 PF02440,PF14580,PF07679,PF13895,PF07686,PF12799,PF13927,PF16680,PF08205,PF00047,PF03098,PF13855,PF13306 KOG2408 1.11.1.7 K19511 GO:0031012,GO:0005615,GO:0020037,GO:0046872,GO:0004601,GO:0030198,GO:0042744,GO:0006909,GO:0006979 peroxidasin isoform X2 Pxn
BMSK0000292	21.3096	33.2017	17.2438	0	14.2928	5.17801	BMSK0000291.1 BGIBMGA002302
BMSK0000293	279.218	232.155	329.895	41.0166	227.535	248.325	BMSK0000292.1 BGIBMGA000551,KWMTBOMO00272 KOG4244 GO:0005737,GO:0005886,GO:0007409,GO:0036099 fax
BMSK0000294	33.2499	44.2325	45.109	4.54423	37.5805	44.973	BMSK0000293.1 BGIBMGA000550,KWMTBOMO00274 PF11573 KOG1883 K15166 GO:0005634 mediator of R polymerase II transcription subunit 23 [Amyelois transitella] MED23
BMSK0000295	0	0	0.948544	0	0	0	BMSK0000294.1 BGIBMGA000669,KWMTBOMO00275 PF00017 KOG4566 K04699 GO:0005829,GO:0005634,GO:0005942,GO:0005886,GO:0046935,GO:0017124,GO:0045444,GO:0008286,GO:0035556,GO:0021819,GO:0009968,GO:0046854,GO:0016567,GO:0021942,GO:0040008 uncharacterized protein LOC106126268 [Papilio xuthus] SOCS7
BMSK0000296	56.4732	30.2489	38.7287	26.7722	30.4416	39.113	BMSK0000295.1 BGIBMGA000670,KWMTBOMO00276 PF00105 KOG3575,KOG4215 K08546 GO:0005634,GO:0003700,GO:0043565,GO:0003707,GO:0008270,GO:0007275 uncharacterized protein LOC101742114 nr2e1
BMSK0000297	6869.08	8061.73	8405.48	4615.54	5775.23	5470.38	BMSK0000296.1 BGIBMGA000671,KWMTBOMO00277 PF07690 KOG2816 K20840 GO:0016021,GO:0005542,GO:0055085 proton-coupled folate transporter isoform X2 slc46a1
BMSK0000298	158.168	153.402	104.811	48.2725	131.715	146.495	BMSK0000297.1 BGIBMGA000672,KWMTBOMO00279 PF00285 KOG2617 2.3.3.16 K01647 GO:0005759,GO:0004108,GO:0005975,GO:0006101,GO:0006099 probable citrate synthase 2, mitochondrial
BMSK0000299	12.66	14.0525	8.8732	2.87008	20.0345	7.40992	BMSK0000298.1 BGIBMGA000548,KWMTBOMO00280 PF04884 KOG4249 GO:0016021 RUS1 family protein C16orf58 homolog isoform X1
BMSK0000300	8.33458	3.87225	2.79151	7.50072	10.7947	7.91477	BMSK0000299.1 BGIBMGA000673,KWMTBOMO00281 PF01510 K01446 GO:0005615,GO:0005887,GO:0008745,GO:0042834,GO:0016019,GO:0008270,GO:0019731,GO:0019730,GO:0050830,GO:0098542,GO:0008340,GO:0045087,GO:0046329,GO:0032827,GO:0009253,GO:0061057,GO:0009617 uncharacterized protein LOC101742555 isoform X2 PGRP-LF
BMSK0000301	0	0	0	0	0	0	BMSK0000300.1 BGIBMGA000674,KWMTBOMO00282 PF00858 KOG4294 K03440 sodium channel protein Nach
BMSK0000302	0	0	0	0	0	0	BMSK0000301.1 BGIBMGA000675,KWMTBOMO00283 PF01699 KOG1307 GO:0005887,GO:0005886,GO:0005262,GO:0008273,GO:0015293,GO:0070588,GO:0006874,GO:0006811 sodium/potassium/calcium exchanger 3-like [Papilio xuthus] SLC24A3
BMSK0000303	0	0	0	0	0	0	BMSK0000302.1 BGIBMGA000676,KWMTBOMO15156
BMSK0000304	0	0	0	0	0	0	BMSK0000303.1 BGIBMGA000547,KWMTBOMO00284 PF00002 KOG4564 K04577 neuropeptide receptor B4 isoform X3
BMSK0000305	119.99	126.608	113.073	48.7095	123.94	134.142	BMSK0000304.1 BGIBMGA000677,KWMTBOMO00287 EF-hand calcium-binding domain-containing protein 1
BMSK0000306	0	0	0	0	0	0	BMSK0000305.1 BGIBMGA014041
BMSK0000307	1136.49	819.095	1054.04	124.599	913.796	999.786	BMSK0000306.1 BGIBMGA008972
BMSK0000308	128.541	133.444	141.725	111.675	114.784	107.221	BMSK0000307.1 BGIBMGA000546,KWMTBOMO00290 PF12057 KOG4248 K23390 uncharacterized protein LOC101738134 isoform X1 Bag6
BMSK0000309	0	0	0	0	0	0	BMSK0000308.1 BGIBMGA000679,KWMTBOMO00291 PF00397,PF00639,PF13616,PF13145 KOG3259 5.2.1.8 GO:0005829,GO:0005634,GO:0003755,GO:0008134,GO:0031398,GO:1904059 rotamase Pin1 dod
BMSK0000310	566.074	493.975	829.133	1069.54	834.742	854.392	BMSK0000309.1 BGIBMGA011396,KWMTBOMO00292
BMSK0000311	690.706	566.827	672.687	254.755	550.344	590.612	BMSK0000310.1 BGIBMGA000680,KWMTBOMO00293 PF03951,PF00120 KOG0683 6.3.1.2 K01915 GO:0005737,GO:0005524,GO:0004356,GO:0006538,GO:0006542,GO:0045213,GO:0007416 glutamine synthetase 2 cytoplasmic isoform X2 Gs2
BMSK0000312	2118.4	1242.46	1656.9	1389.07	4407.95	4492.03	BMSK0000311.1 BGIBMGA000545,KWMTBOMO00294 KOG3665 K10350 GO:0031462 protein zer-1 homolog [Amyelois transitella]
BMSK0000313	270.96	157.679	197.872	77.4517	636.295	684.66	BMSK0000312.1 BGIBMGA000544,KWMTBOMO00295 PF14580,PF13855,PF12799 KOG0619 leucine-rich repeat-containing G-protein coupled receptor 4 [Amyelois transitella]
BMSK0000314	205.907	91.5259	209.06	398.944	251.091	237.365	BMSK0000313.1 BGIBMGA000543
BMSK0000315	3.993	2.81335	1.94211	7.93195	1.55627	3.78077	BMSK0000314.1 BGIBMGA000681,KWMTBOMO00298 PF03103 cuticular protein tweedle motif 1 precursor
BMSK0000316	130.836	69.1302	106.394	13.6578	74.9071	69.2412	BMSK0000315.1 BGIBMGA007983
BMSK0000317	720.106	595.286	703.783	299.876	638.223	630.725	BMSK0000316.1 BGIBMGA000540,KWMTBOMO00303 PF00566 KOG4436,KOG1102 K20242 GO:0005737,GO:0005768,GO:0005794,GO:0031982,GO:0005096,GO:0017137,GO:0090630,GO:0007298,GO:0006886,GO:0030334,GO:0043087,GO:0032880 ecotropic viral integration site 5 ortholog isoform X2 Evi5
BMSK0000318	75.8096	63.4479	87.4784	32.83	114.451	94.1144	BMSK0000317.1 BGIBMGA000542,KWMTBOMO00300 PF12037,PF00004 KOG0742 K17681 GO:0016021,GO:0005743,GO:0042645,GO:0005524,GO:0007005 putative ATPase family AAA domain-containing protein 3 [Danaus plexippus] atad3-b
BMSK0000319	1618.25	2312.68	2086.12	6156.86	1820.64	1659.47	BMSK0000318.1 BGIBMGA000541,KWMTBOMO00301 PF10601 K19363 lipopolysaccharide-induced tumor necrosis factor-alpha factor homolog [Plutella xylostella]
BMSK0000320	14.5522	9.62388	1.87754	4.53951	8.18538	7.8325	BMSK0000319.1 BGIBMGA000683,KWMTBOMO00302 PF00307 KOG3631 K06275 GO:0015629,GO:0005737,GO:0005925,GO:0030027,GO:0005886,GO:0030018,GO:0003779,GO:0031532,GO:0030031,GO:0007163,GO:0071963,GO:0030032,GO:0034446 beta-parvin Parvb
BMSK0000321	0	0	0	0	0	0	BMSK0000320.1 BGIBMGA000684,KWMTBOMO00306 PF14580,PF12799,PF00560,PF13855,PF13516,PF13306 insulin-like growth factor-binding protein complex acid labile subunit isoform X1
BMSK0000322	109.085	79.7833	111.881	45.4616	82.4491	118.23	BMSK0000321.1 BGIBMGA003924,KWMTBOMO00307 PF00037,PF13484,PF12838,PF13187,PF13237,PF14697,PF12837 KOG3256 1.6.99.3,7.1.1.2 K03941 GO:0005747,GO:0051539,GO:0046872,GO:0008137,GO:0009060,GO:0006120,GO:0032981,GO:0006979 DH-ubiquinone oxidoreductase subunit 8 NDUFS8
BMSK0000323	0	0	0	0	0	0	BMSK0000322.1 BGIBMGA000539,KWMTBOMO00308 K13163 MSL1 protein
BMSK0000324	3.10734	0.959285	3.73843	0	0.816459	0	BMSK0000323.1 BGIBMGA000685,KWMTBOMO00310
BMSK0000325	0	0	0	0	0	0	BMSK0000324.1 BGIBMGA000686,KWMTBOMO00310 PF00248 KOG1575 1.1.1.- K04883 GO:0005829,GO:0031234,GO:0034705,GO:0004033,GO:0070402,GO:0015459,GO:0005249,GO:0055114,GO:1902259,GO:1901379 voltage-gated potassium channel subunit beta-1 KC B1
BMSK0000326	1.03844	1.92471	0	0	0	0	BMSK0000325.1 BGIBMGA000687,KWMTBOMO00310 PF00474 KOG2349 GO:0016324,GO:0070062,GO:0016021,GO:0005886,GO:0015129,GO:0140161,GO:0008028,GO:0022803,GO:0015552,GO:0006915,GO:0006811,GO:0034356,GO:0015913 sodium-coupled monocarboxylate transporter 1 isoform X1 SLC5A8
BMSK0000327	0	0	0	0	0	0	BMSK0000326.1 BGIBMGA000538,KWMTBOMO00311 PF01699 KOG1307 GO:0005737,GO:0005887,GO:0016020,GO:0005886,GO:0005262,GO:0008273,GO:0015293,GO:0097186,GO:0070588,GO:0006874,GO:0006811,GO:0050896,GO:0007608 sodium/potassium/calcium exchanger 4 isoform X4 SLC24A4
BMSK0000328	428.817	351.351	367.281	22.7678	362.993	412.401	BMSK0000327.1 BGIBMGA000688,KWMTBOMO00312 PF01699 KOG1307 GO:0005737,GO:0005887,GO:0016020,GO:0005886,GO:0005262,GO:0008273,GO:0015293,GO:0097186,GO:0070588,GO:0006874,GO:0006811,GO:0050896,GO:0007608 sodium/potassium/calcium exchanger 4 SLC24A4
BMSK0000329	1023.98	838.461	1089.88	420.197	910.102	919.137	BMSK0000328.1 BGIBMGA000537,KWMTBOMO00314 PF13894 GO:0005634,GO:0017151,GO:0042826,GO:0042802,GO:0046872,GO:0003723,GO:0000979,GO:0008134,GO:0008406,GO:0007506,GO:0040035,GO:0002119,GO:0048599,GO:0010468,GO:0040025 uncharacterized protein LOC101743416 mep-1
BMSK0000330	0	0	0	1.52601	0	0	BMSK0000329.1 BGIBMGA000689,KWMTBOMO00315 PF01532 KOG2430,KOG2429 3.2.1.113 K10086 GO:0005788,GO:0044322,GO:0016020,GO:0005509,GO:0004571,GO:1904382,GO:0006486,GO:0006986 ER degradation-enhancing alpha-mannosidase-like protein 3 isoform X1 [Amyelois transitella] EDEM3
BMSK0000331	0	0	0	0	0.813053	0.972854	BMSK0000330.1 BGIBMGA000536,KWMTBOMO00317 uncharacterized protein LOC101740738 isoform X1
BMSK0000332	20.7528	19.172	35.8509	13.6848	20.2814	17.5069	BMSK0000331.1 BGIBMGA000690,KWMTBOMO00318 PF00595,PF17820 KOG3528 GO:0030054,GO:0098978,GO:0048471,GO:0005886,GO:0014069,GO:0045211,GO:0098685,GO:0030306,GO:0042802,GO:0030165,GO:0008104,GO:0099152,GO:0007165 uncharacterized protein LOC101740877 isoform X1 GRASP
BMSK0000333	8.31109	5.77497	6.55501	0	4.91902	11.7593	BMSK0000332.1 BGIBMGA000691,KWMTBOMO00319 KOG3544 collagen alpha-1(I) chain
BMSK0000334	4.15391	0	1.88504	4.55726	1.62692	1.9493	BMSK0000333.1 BGIBMGA000535,KWMTBOMO00321 PF00618,PF00617 KOG3541 GO:0005769,GO:0005770,GO:0030496,GO:0005088,GO:0043547,GO:0007264 ras-GEF domain-containing family member 1B-like RASGEF1B
BMSK0000335	39.0353	44.1793	54.0963	8.60569	42.8535	47.6861	BMSK0000334.1 BGIBMGA000693,KWMTBOMO00323 PF03028,PF18199,PF18198,PF12781 KOG3595 GO:0005858,GO:0030286,GO:0005874,GO:0005524,GO:0008569,GO:0045505,GO:0045503,GO:0051959,GO:0060285,GO:0007018 sericin, partial D H6
BMSK0000336	27.0219	19.0629	37.7635	1.59333	16.2604	20.5645	BMSK0000335.1 BGIBMGA000533
BMSK0000337	479.697	544.276	484.563	718.929	573.637	528.876	BMSK0000336.1 BGIBMGA000534,KWMTBOMO00325 KOG0152 GO:0005764,GO:0005634,GO:0006914,GO:0046959,GO:0010390,GO:0010507,GO:1904263 WW domain-containing adapter protein with coiled-coil homolog isoform X2 wcy
BMSK0000338	205.731	224.667	264.863	82.1365	184.575	209.38	BMSK0000337.1 BGIBMGA000694 PF01920 KOG3501 K09548 prefoldin subunit 1-like
BMSK0000339	1490.88	1255.36	1434.61	270.761	1207.9	1323.98	BMSK0000338.1 BGIBMGA000695,KWMTBOMO00326 PF00248 KOG1577 1.1.1.21 GO:0004032 uncharacterized protein LOC101743848
BMSK0000340	292.064	209.768	233.8	12.1077	207.835	281.896	BMSK0000339.1 BGIBMGA000532,KWMTBOMO00327 PF00439 KOG1472 GO:0090537,GO:0005634,GO:0006309,GO:0043044,GO:0007010,GO:0061640,GO:0097194,GO:0016192 uncharacterized protein LOC101743995 CECR2
BMSK0000341	3.12033	3.86374	1.86168	0	1.65453	2.95893	BMSK0000340.1 BGIBMGA000696,KWMTBOMO00328 PF00169,PF00617 KOG3417 GO:0005737,GO:0005886,GO:0005085,GO:0008321,GO:0035556,GO:0032485,GO:0007264 ras-specific guanine nucleotide-releasing factor RalGPS2 isoform X1 RALGPS1
BMSK0000342	87.3683	92.0539	112.681	30.6226	90.956	71.9161	BMSK0000341.1 BGIBMGA000697,KWMTBOMO00329 PF10328,PF00001 KOG3656 K22919 GO:0005887,GO:0008020,GO:0004930,GO:0071482,GO:0007186,GO:0007626,GO:0007602,GO:0042493 probable G-protein coupled receptor 52 isoform X2 Gpr52
BMSK0000343	1052.9	757.861	1400.3	708.816	895.501	660.891	BMSK0000342.1 BGIBMGA000531,KWMTBOMO00330 PF06809 KOG3884 GO:0016021,GO:0005886,GO:0050776 Neural proliferation differentiation control-1 protein (NPDC1) NPDC1
BMSK0000344	327.91	249.261	335.823	94.261	253.981	221.792	BMSK0000343.1 BGIBMGA000530,KWMTBOMO00330 PF06809 KOG3884 uncharacterized protein LOC101744279 isoform X1 Npdc1
BMSK0000345	172.419	233.464	186.274	268.391	150.847	162.062	BMSK0000344.1 BGIBMGA000698,KWMTBOMO00331 PF00622,PF07177 KOG4625 K16777 GO:0005814,GO:0061630 neuralized-like protein 4 Neurl4
BMSK0000346	2665.99	1812.84	2694.42	362.903	2234.2	2225.63	BMSK0000345.1 BGIBMGA000529,KWMTBOMO00333 PF01431,PF05649 KOG3624 3.4.24.11 K08635 GO:0005615,GO:0016021,GO:0005886,GO:0004175,GO:0046872,GO:0004222,GO:0008237,GO:0006508,GO:0046692 neutral endopeptidase 24.11 isoform X1 Nep2
BMSK0000347	1.0652	0	0.929353	1.50011	0	0	BMSK0000346.1 BGIBMGA000699,KWMTBOMO00334 PF00169,PF00788 KOG3751 K23488 GO:0005737,GO:0005856,GO:0005886,GO:0007165 abnormal cell migration protein 10 isoform X2 apbb1ip
BMSK0000348	5543.71	4053.03	5098.63	1042.76	4584.6	4620.87	BMSK0000347.1 BGIBMGA000700,KWMTBOMO00335 uncharacterized protein LOC106133924 [Amyelois transitella]
BMSK0000349	1.05262	0	0	0	0	0	BMSK0000348.1 BGIBMGA000528,KWMTBOMO00336 PF02847,PF02854,PF02020 KOG0401 K03260 GO:0005829,GO:0016281,GO:0003729,GO:0003723,GO:0000339,GO:0008135,GO:0003743,GO:0006446 eukaryotic translation initiation factor 4 gamma 3-like isoform X1 [Amyelois transitella] EIF4G3
BMSK0000350	9995.31	12337.2	10942.9	21677.3	9922.25	10165.6	BMSK0000349.1 BGIBMGA000527,KWMTBOMO00338 PF00083,PF07690 KOG0254 facilitated trehalose transporter Tret1-like isoform X4
BMSK0000351	0	0	0	0	0	0	BMSK0000350.1 BGIBMGA000526,KWMTBOMO00339 PF00313 KOG3070 K09276 GO:0005634,GO:0003723 Y-box protein
BMSK0000352	3561.32	4733.84	4724.86	6325	3527.63	3525.35	BMSK0000351.1 BGIBMGA000525
BMSK0000353	0	2.91088	0	1.45242	0	1.0035	BMSK0000352.1 BGIBMGA000701,KWMTBOMO00340 PF00199,PF06628 KOG0047 1.11.1.6 K03781 GO:0005777,GO:0016209,GO:0004096,GO:0020037,GO:0046872,GO:0007568,GO:0008340,GO:0003007,GO:0042744,GO:0036335,GO:0038001,GO:0072593,GO:0035206,GO:0048167,GO:0034976,GO:0045471,GO:0042542 catalase Cat
BMSK0000354	0	0	0	0	0	0	BMSK0000353.1 BGIBMGA000702,KWMTBOMO00341 uncharacterized protein LOC101742649
BMSK0000355	0	2.94486	1.83509	14.808	3.42532	3.03719	BMSK0000354.1 BGIBMGA014099,KWMTBOMO02399
BMSK0000356	28625.2	28365.5	23571.2	13410	23563.9	25976.4	BMSK0000355.1 BGIBMGA000524,KWMTBOMO00344 PF00400 KOG0286 K07972 GO:0005737,GO:0005834,GO:0016028,GO:0046982,GO:0007202,GO:0016059,GO:0007186,GO:0045879,GO:0007602,GO:0016056,GO:0007601 guanine nucleotide-binding protein subunit beta-2-like Gbeta76C
BMSK0000357	17485.6	16461.3	14460.9	18558.3	15238.7	15901	BMSK0000356.1 BGIBMGA000703,KWMTBOMO00345 PF03452 KOG1971 1.14.11.4 K13647 GO:0005783,GO:0005789,GO:0070062,GO:0030867,GO:0005506,GO:0031418,GO:0008475,GO:0006464,GO:0030199,GO:0032963,GO:0046947,GO:0017185,GO:0001666 procollagen-lysine,2-oxoglutarate 5-dioxygenase 1 isoform X1 PLOD2
BMSK0000358	6.32568	7.04238	6.18967	14.2928	17.4665	1.06628	BMSK0000357.1 BGIBMGA000704,KWMTBOMO00347 PF03171 KOG1971 1.14.11.4 K13647 GO:0005783,GO:0005615,GO:0048471,GO:0005506,GO:0031418,GO:0008475,GO:0030199,GO:0032963,GO:0007295,GO:0046947,GO:0017185 procollagen-lysine,2-oxoglutarate 5-dioxygenase 1 isoform X1 Plod
BMSK0000359	1.03485	4.85376	1.7963	1.45028	0.852274	1.00466	BMSK0000358.1 BGIBMGA000523,KWMTBOMO00346 PF07679,PF13927,PF00047 GO:0030054,GO:0005615,GO:0031594 tyrosine-protein kinase receptor TYRO3-like [Papilio polytes] oig-4
BMSK0000360	2.0761	0	0	0	0	4.86998	BMSK0000359.1 BGIBMGA000522,KWMTBOMO00348 uncharacterized protein LOC101743186
BMSK0000361	0	0	0	0	0	0	BMSK0000360.1 BGIBMGA000705,KWMTBOMO00349 PF03493 KOG3193 K04946 GO:0016021,GO:0005886,GO:0005228,GO:0015271,GO:0042391 potassium channel subfamily T member 2 [Amyelois transitella] KCNT1
BMSK0000362	0	0	0	0	0	0	BMSK0000361.1 BGIBMGA011303
BMSK0000363	0	0	0	0	0	0	BMSK0000362.1 BGIBMGA000706
BMSK0000364	305.657	272.479	295.545	131.573	223.69	233.193	BMSK0000363.1 BGIBMGA000707
BMSK0000365	36.3983	38.5386	44.9975	4.53326	23.7981	28.4463	BMSK0000364.1 BGIBMGA000521,KWMTBOMO00352 PF12756,PF13894,PF12171,PF13465,PF13912,PF16622,PF00096,PF05605 KOG1721 zinc finger protein 271-like isoform X2 Znf296
BMSK0000366	1.04945	0	0	1.50993	0	0	BMSK0000365.1 BGIBMGA000708,KWMTBOMO00353 PF10300,PF13174 KOG3783 GO:0006629 tetratricopeptide repeat protein 39B isoform X2 ttc39b
BMSK0000367	0	0	0	3.03429	0	0	BMSK0000366.1 BGIBMGA000520,KWMTBOMO00354 PF03103 cuticular protein tweedle motif 2 precursor
BMSK0000368	0	0	3.65288	2.95395	0.920385	0	BMSK0000367.1 BGIBMGA000519 uncharacterized protein LOC105842168
BMSK0000369	157.09	153.318	184.484	128.311	165.259	138.502	BMSK0000368.1 BGIBMGA000709,KWMTBOMO00358 PF13833,PF13499,PF13202,PF13405,PF00036 KOG0044 K19932 GO:0016020,GO:0098793,GO:0005509,GO:0008048,GO:0007268,GO:0007528,GO:0007269,GO:0046928 EF-hand domain pair Frq1
BMSK0000371	388.749	302.943	401.106	31.3014	319.144	306.943	BMSK0000369.1 BGIBMGA000518,KWMTBOMO00361 PF00481 KOG0700 3.1.3.43 K01102 GO:0005759,GO:0005739,GO:0004741,GO:0005509,GO:0000287,GO:0004724,GO:0004722,GO:0044877,GO:0035970,GO:1904184,GO:0006470 pyruvate dehydrogenase [acetyl-transferring]-phosphatase 1, mitochondrial [Amyelois transitella] Pdp1
BMSK0000372	311.269	221.399	287.811	38.0211	356.005	339.343	BMSK0000370.1 BGIBMGA000709,KWMTBOMO00358 PF13833,PF13499,PF13202,PF13405,PF00036 KOG0044 K19932 GO:0016020,GO:0098793,GO:0005509,GO:0008048,GO:0007268,GO:0007528,GO:0007269,GO:0046928 frequenin-1 [Plutella xylostella] Frq1
BMSK0000373	45.7859	22.1908	55.2113	12.0677	30.4608	44.2455	BMSK0000371.1 BGIBMGA000710,KWMTBOMO00362 PF00635 KOG0439 K06096 GO:0035577,GO:0005923,GO:0005783,GO:0005789,GO:0000139,GO:0016021,GO:0015630,GO:0031965,GO:0005886,GO:0031982,GO:0045296,GO:0033149,GO:0008017,GO:0019904,GO:0046982,GO:0008219,GO:0090114,GO:0006888,GO:0061025,GO:0044828,GO:0031175,GO:0043312,GO:0044829,GO:0044791,GO:0043123,GO:0070972,GO:0030148 vesicle-associated membrane protein-a…
BMSK0000374	1101.55	1065.15	1297.56	146.487	1078.69	1178.06	BMSK0000372.1 BGIBMGA000517,KWMTBOMO00363 PF00651 GO:0005654 uncharacterized protein LOC101745877 isoform X2 BTBD8
BMSK0000375	6.01239	14.2508	10.8457	11.1261	9.3025	9.4015	BMSK0000373.1 BGIBMGA000711,KWMTBOMO00364 PF00018,PF17820,PF00625,PF00595,PF07653 KOG0609 GO:0005912,GO:0005923,GO:0016020 MAGUK p55 subfamily member 7 mpp7
BMSK0000376	0	0	0	0	0	0	BMSK0000374.1 BGIBMGA000516,KWMTBOMO00366 PF13083,PF16005,PF13184,PF07650,PF00013 KOG2193 K17391 GO:0070937,GO:0010494,GO:0005829,GO:0030175,GO:0030426,GO:0030027,GO:0005654,GO:0005634,GO:0048471,GO:0003730,GO:0048027,GO:0003729,GO:0045182,GO:0070934,GO:0051028,GO:0017148,GO:0097150,GO:0022013,GO:0010976,GO:0010610 insulin-like growth factor 2 mR -binding protein 1 isoform X1 IGF2BP1
BMSK0000377	17.5833	21.9288	16.8075	0	15.4691	24.2681	BMSK0000375.1 BGIBMGA008590
BMSK0000378	35.8209	33.842	18.8496	2.90245	25.7709	28.0804	BMSK0000376.1 BGIBMGA000515,KWMTBOMO00367 PF00076 KOG2193 GO:0005737,GO:0005856,GO:0005829,GO:0005634,GO:0003730,GO:0048027,GO:0003723,GO:0045182,GO:0009653,GO:0051028,GO:0017148,GO:0042035,GO:0043488 THAP domain-containing protein 9, partial [Camponotus floridanus] IGF2BP2
BMSK0000379	0	0	0	0	0	0	BMSK0000377.1 BGIBMGA000514,KWMTBOMO00368
BMSK0000380	0	0	1.72888	0	0.883916	0	BMSK0000378.1 BGIBMGA000513,KWMTBOMO00368 K20231 uncharacterized protein LOC101746155 isoform X1 Gab2
BMSK0000381	0	0	0	0	0	0	BMSK0000379.1 BGIBMGA000712,KWMTBOMO00369 PF14924 uncharacterized protein LOC106113902 isoform X2 [Papilio xuthus]
BMSK0000382	0	0	0	0	0	0	BMSK0000380.1 BGIBMGA000713,KWMTBOMO00372 uncharacterized protein LOC101745876
BMSK0000383	1440.61	2582.23	1352.94	389.653	1311.83	1868.02	BMSK0000381.1 BGIBMGA000712,KWMTBOMO00369 PF14924 uncharacterized protein LOC106719971 [Papilio machaon]
BMSK0000384	0	0	0	0	0	0	BMSK0000382.1 BGIBMGA000713,KWMTBOMO00372 hypothetical protein KGM 10870 [Danaus plexippus]
BMSK0000385	0	0	0	0	0	0	BMSK0000383.1 BGIBMGA000714,KWMTBOMO00373 PF01490 KOG1304 K14209 GO:0030424,GO:0030425,GO:0036019,GO:0016021,GO:0031902,GO:0005765,GO:0043025,GO:0043204,GO:0005886,GO:0015171,GO:0003333,GO:0097484,GO:0048813,GO:0032536,GO:0040008,GO:0044719 proton-coupled amino acid transporter 4 [Amyelois transitella] path
BMSK0000386	255.734	234.886	349.104	40.842	265.369	251.733	BMSK0000384.1 BGIBMGA000512,KWMTBOMO00374 PF00566 KOG1102 GO:0031410,GO:0005794,GO:0005886,GO:0005096,GO:0017137,GO:0090630,GO:0007030,GO:0006886,GO:0048227,GO:0043547,GO:1903358,GO:0035526,GO:0019068 Rab-GTPase-TBC domain Usp6nl
BMSK0000387	341.587	366.934	395.066	969.82	293.318	298.511	BMSK0000385.1 BGIBMGA012813,KWMTBOMO04727
BMSK0000388	0	0	0.932228	0	2.44639	1.94971	BMSK0000386.1 BGIBMGA000716,KWMTBOMO00379 PF00105,PF00104 KOG3575,KOG4218 K08705 GO:0005634,GO:0003700,GO:0043565,GO:0003707,GO:0008270 nuclear hormone receptor FTZ-F1 isoform X1 FTZ-F1
BMSK0000389	9.4762	12.0853	18.556	1.42739	11.9989	6.41689	BMSK0000387.1 BGIBMGA000511,KWMTBOMO00380 PF08659,PF13561,PF00106 KOG0725,KOG1199 1.1.1.35,1.1.1.178,1.1.1.51 K08683 GO:0005829,GO:0030678,GO:0005739,GO:0047015,GO:0003857,GO:0047022,GO:0018454,GO:0035410,GO:0004303,GO:0016229,GO:0047035,GO:0030283,GO:0006637,GO:0008209,GO:0008205,GO:0008210,GO:0006631,GO:0090646,GO:0090502,GO:0008202 hydroxyacyl-CoA dehydrogenase scu
BMSK0000390	55.0342	60.4892	56.492	4.55256	56.9951	57.5388	BMSK0000388.1 BGIBMGA000717,KWMTBOMO00381 PF00147 KOG2579 GO:0016021,GO:0008061,GO:0046872 microfibril-associated glycoprotein 4 fibcd1-a
BMSK0000391	1.03856	2.88232	2.82097	0	2.4469	0	BMSK0000389.1 BGIBMGA000510,KWMTBOMO00382 PF07647,PF00536 K11456 GO:0005730,GO:0005634,GO:0035102,GO:0051087,GO:0003682,GO:0003677,GO:0044547,GO:0043565,GO:0008270,GO:0021954,GO:0016458,GO:0030708,GO:0000070,GO:0045892,GO:0030713,GO:0035075,GO:0035186 SAM domain (Sterile alpha motif) ph-p
BMSK0000392	55.5966	55.4024	61.9638	182.911	84.0582	86.7009	BMSK0000390.1 BGIBMGA000509,KWMTBOMO00382 K11456 GO:0005730,GO:0005634,GO:0035102,GO:0051087,GO:0003682,GO:0003677,GO:0044547,GO:0043565,GO:0008270,GO:0021954,GO:0016458,GO:0030708,GO:0000070,GO:0045892,GO:0030713,GO:0035075,GO:0035186 polyhomeotic isoform X12 ph-p
BMSK0000393	0	0	0	0	0	0	BMSK0000391.1 BGIBMGA000508,KWMTBOMO00386
BMSK0000394	235.082	171.584	207.042	72.4864	195.537	156.099	BMSK0000392.1 BGIBMGA000506,KWMTBOMO00387 PF00326,PF02230 KOG2112 K06999 Phospholipase/Carboxylesterase
BMSK0000395	57.9994	44.9672	46.4272	14.4397	52.0888	52.4031	BMSK0000393.1 BGIBMGA000216
BMSK0000396	1170.74	1140.76	1590.25	1556.69	2266.71	2274.9	BMSK0000394.1 BGIBMGA000719,KWMTBOMO00388 KOG4266 3.4.21.112 K08653 GO:0005788,GO:0005789,GO:0005794,GO:0000139,GO:0005795,GO:0016021,GO:0004252,GO:0036500,GO:0044267,GO:0008203,GO:0030968,GO:0007040,GO:0031293,GO:0043687,GO:0006606,GO:0006508,GO:0045540,GO:0034976 membrane-bound transcription factor site-1 protease [Amyelois transitella] MBTPS1
BMSK0000397	7.31071	7.03868	9.78334	8.58937	3.6774	18.1197	BMSK0000395.1 BGIBMGA000720,KWMTBOMO00388
BMSK0000398	230.838	194.618	235.996	614.887	275.524	188.617	BMSK0000396.1 BGIBMGA000721,KWMTBOMO00389 PF00501,PF16177,PF13193 KOG1175 6.2.1.1 K01895 GO:0005737,GO:0003987,GO:0016208,GO:0005524,GO:0031955,GO:0019427,GO:0048149,GO:0006633 acetyl-coenzyme A synthetase isoform X1 AcCoAS
BMSK0000399	869.147	657.607	819.081	423.452	695.652	657.449	BMSK0000397.1 BGIBMGA000505,KWMTBOMO00390 uncharacterized protein LOC101746861
BMSK0000400	2.06381	0	4.79337	0	4.04042	2.88795	BMSK0000398.1 BGIBMGA000722,KWMTBOMO00391 PF02104 KOG1563 K14998 GO:0016021,GO:0005746,GO:0004129,GO:0009060,GO:0033617,GO:0055114,GO:0006119,GO:0008535 surfeit 1 isoform 1 SURF1
BMSK0000401	4.01613	3.89541	0	3.11434	1.61168	1.9215	BMSK0000399.1 BGIBMGA000503,KWMTBOMO00392 K21436 GO:0005829,GO:0005654 ankyrin repeat domain-containing protein 12 isoform X1 ANKRD12
BMSK0000402	2.99982	1.93917	1.94813	0	0	1.91929	BMSK0000400.1 BGIBMGA013560
BMSK0000403	91.3752	77.9058	82.7205	5.87234	58.1443	65.4032	BMSK0000401.1 BGIBMGA007810,KWMTBOMO00505
BMSK0000404	205.383	193.774	230.83	139.557	161.271	197.077	BMSK0000402.1 BGIBMGA007578
BMSK0000405	3.14883	3.9384	8.19867	1.47097	5.1866	10.19	BMSK0000403.1 BGIBMGA000502,KWMTBOMO00392 PF00023,PF13857,PF13606,PF12796,PF13637 K09257 GO:0005829,GO:0005654 ankyrin repeat domain-containing protein 12 isoform X3 ANKRD12
BMSK0000406	1.03687	0	0	0	0	0	BMSK0000404.1 BGIBMGA000723,KWMTBOMO00393 PF00462,PF13417 KOG3029 5.3.99.3 K05309 GO:0000139,GO:0016021,GO:0048471,GO:0009055,GO:0043295,GO:0020037,GO:0016829,GO:0050220,GO:0015035,GO:0045454,GO:0001516 prostaglandin E synthase 2 PTGES2
BMSK0000407	0	1.94191	0.933752	0	0	0	BMSK0000405.1 BGIBMGA000077
BMSK0000408	0	0	0	0	0	0	BMSK0000406.1 BGIBMGA000501
BMSK0000409	15.569	0.959208	24.51	18.2321	12.1863	8.76275	BMSK0000407.1 BGIBMGA000500,KWMTBOMO00394 PF00431 uncharacterized protein LOC101735479
BMSK0000410	2.07873	2.88184	3.77497	1.52105	0	0	BMSK0000408.1 BGIBMGA000499,KWMTBOMO00395 KOG1721 K09206 dendritic arbor reduction protein 1 dar1
BMSK0000411	0	0	0.945435	0	0	0	BMSK0000409.1 BGIBMGA000724,KWMTBOMO00396 PF06414,PF13521,PF00005,PF13401,PF00503,PF13191,PF03193,PF13175,PF13304,PF00664,PF13555,PF02463 KOG0055 7.6.2.2 K05658 GO:0043190,GO:0016021,GO:0005887,GO:0005886,GO:0005524,GO:0042626,GO:0015238,GO:0015562,GO:0008559,GO:0006855,GO:0008354,GO:0097254,GO:0001666,GO:0017085,GO:0009636,GO:0042908 multidrug resistance protein homolog 49 Mdr49
BMSK0000412	50.1115	47.627	63.9544	14.9461	52.7703	45.8103	BMSK0000410.1 BGIBMGA000725,KWMTBOMO00397 PF06414,PF13521,PF00005,PF12775,PF13401,PF00503,PF13191,PF03193,PF09818,PF13175,PF13304,PF07728,PF00664,PF13555,PF02463 KOG0055 7.6.2.2 GO:0043190,GO:0016021,GO:0005887,GO:0005886,GO:0005524,GO:0042626,GO:0015238,GO:0015562,GO:0008559,GO:0006855,GO:0008354,GO:0097254,GO:0001666,GO:0017085,GO:0009636,GO:0042908 multidrug resistance protein homolog 49 Mdr49
BMSK0000413	34.3741	31.04	33.2653	0	23.4219	28.833	BMSK0000411.1 BGIBMGA009987,KWMTBOMO13200 PF05676 KOG3468 K03963 GO:0005758,GO:0005747,GO:0008137,GO:0032981 DH-ubiquinone oxidoreductase B18 subunit (NDUFB7) NDUFB7
BMSK0000414	105.169	126.585	88.7279	6.02248	58.657	80.8336	BMSK0000412.1 BGIBMGA000498,KWMTBOMO00398 K02223 circadian locomoter output cycles protein kaput
BMSK0000415	0	0	0	0	0	0	BMSK0000413.1 BGIBMGA000726,KWMTBOMO00400
BMSK0000416	0	0	0	0	0	0	BMSK0000414.1 BGIBMGA000727,KWMTBOMO00400 PF13923,PF13920,PF00097,PF02190 KOG4159 GO:0046872 uncharacterized protein LOC101735755 Lonrf1
BMSK0000417	0	0	0	0	0	0	BMSK0000415.1 BGIBMGA000497,KWMTBOMO00402 PF00010 KOG4029 GO:0005737,GO:0005634,GO:0003677,GO:0046983,GO:0008134,GO:0030154,GO:0043054,GO:0008286,GO:0006979 achaete-scute homolog 3 isoform X1 hlh-13
BMSK0000418	0	0	0	0	0	0	BMSK0000416.1 BGIBMGA000729,KWMTBOMO11759 PF00135 Carboxylesterase family
BMSK0000419	0	0	0	0	0	0	BMSK0000417.1 BGIBMGA000495
BMSK0000420	0	0	0	0	0	0	BMSK0000418.1 BGIBMGA005129,KWMTBOMO00404 PF00014 KOG4295,KOG4597,KOG3540 K03909 GO:0009986,GO:0062023,GO:0005615,GO:0043231,GO:0005886,GO:0020037,GO:0019862,GO:0042803,GO:0004867,GO:0030163,GO:0051604,GO:0018298 tissue factor pathway inhibitor-like Ambp
BMSK0000421	354.048	323.486	418.175	112.332	272.604	276.848	BMSK0000419.1 BGIBMGA012274,KWMTBOMO00405 PF02949 olfactory receptor 1
BMSK0000422	99.7089	75.8936	87.5015	9.09892	114.133	74.1868	BMSK0000420.1 BGIBMGA000730,KWMTBOMO00406 SPARC-related modular calcium-binding protein 1 isoform X1
BMSK0000423	2.09093	0	1.82259	7.35554	0.856652	1.01146	BMSK0000421.1 BGIBMGA000494,KWMTBOMO00407 uncharacterized protein LOC101736416 isoform X1
BMSK0000424	0	0	0	0	0	0	BMSK0000422.1 BGIBMGA000731,KWMTBOMO00408 PF13423,PF00443 KOG1864,KOG1868 3.4.19.12 K11854 GO:0004197,GO:0004843,GO:0016579,GO:0006511 ubiquitin carboxyl-terminal hydrolase 35 Usp38
BMSK0000425	15.5924	10.5873	19.7117	1.51298	23.743	10.7715	BMSK0000423.1 BGIBMGA000493,KWMTBOMO00409 uncharacterized protein LOC106130550 [Amyelois transitella]
BMSK0000426	0	0	0	0	0	0	BMSK0000424.1 BGIBMGA000732,KWMTBOMO00410 PF00355,PF02921 KOG1671 7.1.1.8 K00411 GO:0016021,GO:0005743,GO:0070469,GO:0051537,GO:0046872,GO:0008121 cytochrome b-c1 complex subunit Rieske, mitochondrial UQCRFS1
BMSK0000427	0	0	0	0	0	0	BMSK0000425.1 BGIBMGA000733,KWMTBOMO00411 PF00652,PF00535 KOG3736,KOG3738 2.4.1.41 K00710 GO:0005794,GO:0000139,GO:0005795,GO:0016021,GO:0030246,GO:0046872,GO:0005112,GO:0004653,GO:0009312,GO:0007424,GO:0006486,GO:0008593 polypeptide N-acetylgalactosaminyltransferase 11 Pgant35A
BMSK0000428	0	0	0	0	0	0	BMSK0000426.1 BGIBMGA000492,KWMTBOMO11568 PF07714 KOG0200,KOG0197 2.7.10.2 GO:0005524,GO:0004715 Protein tyrosine kinase V-SRC
BMSK0000429	0	0	0	0	0	0	BMSK0000427.1 BGIBMGA000734 uncharacterized protein LOC101736627
BMSK0000431	0	0	0	0	0	0	BMSK0000428.1 BGIBMGA000491,KWMTBOMO00412 PF00754 KOG1094 2.7.10.1 K05125 GO:0016323,GO:0005903,GO:0005737,GO:0005887,GO:0005886,GO:0043235,GO:0005524,GO:0005518,GO:0046872,GO:0038062,GO:0004714,GO:0061564,GO:0060444,GO:0030154,GO:0007160,GO:0038063,GO:0043583,GO:0007566,GO:0007595,GO:0060749,GO:0008285,GO:1990138,GO:0038083,GO:0018108,GO:0008284,GO:0046777,GO:0001558,GO:0001952,GO:0010715,GO:190…
BMSK0000432	0	0	0	0	0	0	BMSK0000429.1 BGIBMGA000490
BMSK0000433	0	0	0	0	0	0	BMSK0000430.1 BGIBMGA000490
BMSK0000434	0	0	0	4.57099	0	0	BMSK0000431.1 BGIBMGA002632,KWMTBOMO02614
BMSK0000435	3.09127	2.00297	1.89534	0	0	0	BMSK0000432.1 BGIBMGA000214
BMSK0000436	0	1.96122	0	2.93389	1.72039	2.02875	BMSK0000433.1 BGIBMGA000735,KWMTBOMO00415 uncharacterized protein LOC101736770
BMSK0000437	0	0	0	0	0	0	BMSK0000434.1 BGIBMGA002432,KWMTBOMO05213 PF01496 KOG2189 K02154 GO:0030659,GO:0016021,GO:0042470,GO:0005886,GO:0016471,GO:0000220,GO:0051117,GO:0046961,GO:0015991,GO:0007035 V-type proton ATPase 116 kDa subunit a isoform 1-like ATP6V0A1
BMSK0000438	0	0	0	0	0	0	BMSK0000435.1 BGIBMGA000736,KWMTBOMO00419 uncharacterized protein LOC101737027
BMSK0000439	0	0	0	0	0	0	BMSK0000436.1 BGIBMGA000737,KWMTBOMO00421 uncharacterized protein LOC101737027
BMSK0000440	94.6621	43.5287	86.1236	8.90879	83.2742	66.557	BMSK0000437.1 BGIBMGA000738,KWMTBOMO00422 GO:0031672,GO:0005863,GO:0008307,GO:0097493,GO:0007527,GO:0014703,GO:0045214,GO:0030241,GO:0071688 flightin isoform X1 fln
BMSK0000441	0	0	0	0	0	0	BMSK0000438.1 BGIBMGA000739,KWMTBOMO00424 sulfated surface glycoprotein 185-like [Papilio machaon]
BMSK0000442	503.846	288.345	444.759	27.2802	417.052	382.964	BMSK0000439.1 BGIBMGA000488,KWMTBOMO00425 uncharacterized protein LOC106719909 [Papilio machaon]
BMSK0000443	85.3542	41.8466	34.9585	2.89893	28.5106	39.5923	BMSK0000440.1 BGIBMGA000487,KWMTBOMO00426 PF12114 Period protein 2/3C-terminal region
BMSK0000444	1656.72	1470.99	1711.17	994.655	1454.82	1488.94	BMSK0000441.1 BGIBMGA000740
BMSK0000445	0	0	0	0	1.64952	0	BMSK0000442.1 BGIBMGA000486,KWMTBOMO00426 PF00989,PF14598,PF08447 KOG3753 K02633 GO:0005634,GO:0006355,GO:0048511 period protein, partial per
BMSK0000446	0	0	0	0	0	0	BMSK0000443.1 BGIBMGA000485 period, partial
BMSK0000447	245.332	264.714	260.907	105.894	220.295	322.229	BMSK0000444.1 BGIBMGA000484,KWMTBOMO00427 PF12717,PF16381,PF08752,PF13646,PF01602 KOG1078 K17267 GO:0030126,GO:0005783,GO:0005793,GO:0005794,GO:0000139,GO:0016020,GO:0005198,GO:0006888,GO:0006891,GO:0006886,GO:0072384,GO:0009306 nonclathrin coat protein gamma1-COP [Danaus plexippus] gammaCop
BMSK0000448	1.05082	0	0	0	0	0	BMSK0000445.1 BGIBMGA000483,KWMTBOMO00428 uncharacterized protein LOC101737214 isoform X1
BMSK0000449	563.987	540.271	758.971	150.856	610.791	606.602	BMSK0000446.1 BGIBMGA000482
BMSK0000450	379.338	411.756	417.941	207.395	436.745	370.842	BMSK0000447.1 BGIBMGA000742,KWMTBOMO00435 PF00622 KOG2243,KOG2242 K23332 GO:0005576,GO:0046872 RING finger and SPRY domain-containing protein 1 isoform X1 RSPRY1
BMSK0000451	266.791	243.223	267.037	150.02	228.061	249.187	BMSK0000448.1 BGIBMGA011165,KWMTBOMO03582
BMSK0000452	5.19275	1.92543	10.2803	0	3.28422	3.92329	BMSK0000449.1 BGIBMGA000743,KWMTBOMO00437 PF01145,PF15975 KOG2668 K07192 GO:0005737,GO:0016600,GO:0005198,GO:0007275 flotillin-1 isoform X1 Flo1
BMSK0000453	0	0	0	0	0	0	BMSK0000450.1 BGIBMGA000481,KWMTBOMO00438 PF18371,PF04777,PF18108,PF00085 KOG1731 1.8.3.2 K10758 GO:0005615,GO:0030173,GO:0016971,GO:0003756,GO:0045454 Sulfhydryl oxidase 1 [Papilio machaon] QSOX1
BMSK0000454	4.16492	0.964492	4.69529	4.541	5.74839	0	BMSK0000451.1 BGIBMGA000744,KWMTBOMO00439
BMSK0000455	0	0	0	0	0	0	BMSK0000452.1 BGIBMGA000746,KWMTBOMO00439 uncharacterized protein LOC101737920
BMSK0000456	1.03814	0	0	3.01421	1.63999	0	BMSK0000453.1 BGIBMGA000747
BMSK0000457	0	0	0	0	0	0	BMSK0000454.1 BGIBMGA000748,KWMTBOMO00440 PF00854 KOG1237 K14206 GO:0016021,GO:0005887,GO:0016020,GO:0042895,GO:0071916,GO:0015334,GO:0035673,GO:1904680,GO:0015333,GO:0042891,GO:0042938,GO:0006857,GO:0015031 uncharacterized protein LOC101737920 Slc15a2
BMSK0000458	11.4056	0	0	0	0	0	BMSK0000455.1 BGIBMGA000749,KWMTBOMO00442 hypodermin-A
BMSK0000459	2.08189	5.79349	20.5667	9.04196	12.3714	5.90728	BMSK0000456.1 BGIBMGA000480,KWMTBOMO00443 PF00147 KOG2579 GO:0005770,GO:0030154,GO:0008407,GO:0048749,GO:0016321,GO:0008587,GO:0007399,GO:0007219,GO:0016318,GO:0097305 protein scabrous sca
BMSK0000460	202.643	193.333	211.371	21.1988	241.165	216.172	BMSK0000457.1 BGIBMGA000479,KWMTBOMO00443
BMSK0000462	0	0	0	0	0	0	BMSK0000458.1 BGIBMGA007650,KWMTBOMO08681 PF13843 GO:0005634,GO:0043565,GO:0002230,GO:0045739,GO:0010628,GO:0033141 Transposase IS4 CSB-PGBD3
BMSK0000466	11.4223	1.92034	13.181	12.1398	17.9138	13.6539	BMSK0000459.1 BGIBMGA000477,KWMTBOMO00444 PF12894,PF00400 KOG1538 K19656 GO:0036064,GO:0005929,GO:0005737,GO:0030991,GO:0060271,GO:0035721,GO:0042073,GO:0007275,GO:0045879,GO:0061512 intraflagellar transport protein 122 homolog ift122
BMSK0000467	0	0	0	0	0	0	BMSK0000460.1 BGIBMGA000512,KWMTBOMO00374 PF00566 KOG1102 K20133 GO:0031410,GO:0005794,GO:0005886,GO:0005096,GO:0017137,GO:0090630,GO:0007030,GO:0006886,GO:0048227,GO:0043547,GO:1903358,GO:0035526,GO:0019068 USP6 N-terminal-like protein isoform X1 Usp6nl
BMSK0000468	0	0	1.89087	0	0	0	BMSK0000461.1 BGIBMGA012813,KWMTBOMO04727 uncharacterized protein LOC105841850 isoform X1
BMSK0000469	64.4074	37.4825	4.70185	6.06276	50.5938	66.4252	BMSK0000462.1 BGIBMGA000718
BMSK0000470	78.9363	75.3671	91.1053	100.592	124.128	116.697	BMSK0000463.1 BGIBMGA000508,KWMTBOMO00386 uncharacterized protein LOC101747134
BMSK0000471	1.05973	1.01363	0.889344	0	0	0	BMSK0000464.1 BGIBMGA000506,KWMTBOMO00387 PF00326,PF02230 KOG2112 K06999 lysophospholipase-like protein 1
BMSK0000472	35.3733	23.1455	10.2993	19.6207	26.3181	27.5102	BMSK0000465.1 BGIBMGA000216
BMSK0000473	1.05468	2.01133	1.76939	15.737	0.917263	3.19381	BMSK0000466.1 BGIBMGA008616,KWMTBOMO04125 PF13604,PF05970 KOG0987 3.6.4.12 GO:0005524,GO:0003677,GO:0003678,GO:0006310,GO:0006281,GO:0000723 ATP-dependent helicase pif1
BMSK0000474	3.1141	0	0	0	0.814529	0	BMSK0000467.1 BGIBMGA013335,KWMTBOMO08232
BMSK0000475	1.07299	0	0	0	0	0	BMSK0000468.1 BGIBMGA013334
BMSK0000476	0	0	0	0	0.821982	0	BMSK0000469.1 BGIBMGA013333,KWMTBOMO14744 PF05485 uncharacterized protein LOC101738304
BMSK0000477	0	0	0	0	0	0	BMSK0000470.1 BGIBMGA013332,KWMTBOMO06202 uncharacterized protein LOC110386365
BMSK0000478	456.996	351.602	467.626	7.58259	423.093	359.21	BMSK0000471.1 BGIBMGA014326
BMSK0000479	111.781	70.6161	93.6512	26.3343	90.1649	85.6528	BMSK0000472.1 BGIBMGA013331,KWMTBOMO00453 PF13358 uncharacterized protein LOC105841770
BMSK0000480	4736.3	3570.24	3688.38	3492.83	3599.79	3648.1	BMSK0000473.1 BGIBMGA006821,KWMTBOMO14653
BMSK0000481	48.1797	39.9384	48.5806	27.8213	42.3171	46.882	BMSK0000474.1 BGIBMGA003354,KWMTBOMO14653 PF13604,PF05970 KOG0987 3.6.4.12 GO:0005524,GO:0003677,GO:0003678,GO:0006310,GO:0006281,GO:0000723 uncharacterized protein LOC106720810 [Papilio machaon] pif1
BMSK0000482	0	0	0.974133	0	0	0	BMSK0000475.1 BGIBMGA013316
BMSK0000483	0	0	0	0	0	0	BMSK0000476.1 BGIBMGA013330,KWMTBOMO00458 PF00250 KOG2294 K09396 GO:0005634,GO:0031490,GO:0003700,GO:0000981,GO:1990841,GO:0043565,GO:0009653,GO:0030154,GO:0008286,GO:0001946,GO:0007498,GO:0045944,GO:0045893,GO:0006357,GO:0009725 transcription factor crocodile isoform X1 foxc2
BMSK0000484	0	0	0	0	0	0	BMSK0000477.1 BGIBMGA005411 PF14223 gag-polypeptide of LTR copia-type
BMSK0000485	1.00834	0	0	0	2.42789	0	BMSK0000478.1 BGIBMGA013317,KWMTBOMO00460 PF16484,PF00755 KOG3716 2.3.1.21 K08765 GO:0031307,GO:0016020,GO:0005741,GO:0005739,GO:0004095,GO:0042802,GO:1990698,GO:0009437,GO:0006853,GO:0071398,GO:0007623,GO:0042755,GO:0030855,GO:0006635,GO:0006006,GO:0001676,GO:0032000,GO:0051260,GO:0050796,GO:0019216,GO:0042493,GO:0014070,GO:0006641 carnitine O-palmitoyltransferase 1, liver isoform [Papilio macha…
BMSK0000486	74.3231	67.4916	101.105	16.3113	99.5251	97.699	BMSK0000479.1 BGIBMGA013329,KWMTBOMO03797 uncharacterized protein LOC101736978
BMSK0000487	0	0	0	0	0	0	BMSK0000480.1 BGIBMGA013328,KWMTBOMO00462 PF00565,PF00567 KOG2039 3.1.31.1 K15979 GO:0005737,GO:0005829,GO:0005634,GO:0016442,GO:0004519,GO:0004518,GO:0003723,GO:0031047,GO:0010529,GO:0006401,GO:0007283 tudor staphylococcus/micrococcal nuclease Tudor-SN
BMSK0000488	0	0	0	0	0	0	BMSK0000481.1 BGIBMGA013327,KWMTBOMO00462 KOG2039 3.1.31.1 GO:0005737,GO:0005829,GO:0005634,GO:0016442,GO:0004519,GO:0004518,GO:0003723,GO:0031047,GO:0010529,GO:0006401,GO:0007283 Tudor-SN
BMSK0000489	7.0259	20.0148	9.91185	9.53778	16.2259	23.4449	BMSK0000482.1 BGIBMGA013319,KWMTBOMO00463
BMSK0000490	0	0.956991	0	0	0	0	BMSK0000483.1 BGIBMGA013320,KWMTBOMO00463 uncharacterized protein LOC106130522 [Amyelois transitella]
BMSK0000491	2.07456	0.95943	0.939629	0	2.44257	0	BMSK0000484.1 BGIBMGA013326
BMSK0000492	1221.27	1186.83	1081.83	2450.44	1109.56	1006.58	BMSK0000485.1 BGIBMGA013321,KWMTBOMO00464
BMSK0000493	36.4262	16.4077	90.7311	6.03127	37.9005	18.6924	BMSK0000486.1 BGIBMGA013322,KWMTBOMO00464 uncharacterized protein LOC101736230
BMSK0000494	117.28	100.705	138.597	12.1566	144.57	135.308	BMSK0000487.1 BGIBMGA013323,KWMTBOMO00466 PF00188 K19919 uncharacterized protein LOC101735879
BMSK0000495	0	0	2.83631	0	0	0	BMSK0000488.1 BGIBMGA013324,KWMTBOMO00467 uncharacterized protein LOC101737634
BMSK0000496	0	0	0	0	0	0	BMSK0000489.1 KWMTBOMO01816 KOG1075
BMSK0000497	0	0	0	1.52366	0	0	BMSK0000490.1 BGIBMGA013337,KWMTBOMO00469 uncharacterized protein LOC105841861
BMSK0000498	1.04497	0	1.87621	0	0	0	BMSK0000491.1 BGIBMGA012299,KWMTBOMO00472 PF00621 KOG3523,KOG3521,KOG2996 K19464 GO:0005089,GO:0035023 pleckstrin homology domain-containing family G member 5 isoform X1 PLEKHG7
BMSK0000499	1180.95	1374.91	1209.26	536.698	1268.23	1096.04	BMSK0000492.1 BGIBMGA012298,KWMTBOMO00473 PF03446,PF00393 KOG2653 1.1.1.44 K00033 GO:0005829,GO:0070062,GO:0005634,GO:0050661,GO:0004616,GO:0019521,GO:0055114,GO:0019322,GO:0006098,GO:0009051 phosphogluconate dehydrogenase, partial PGD
BMSK0000500	499.229	642.292	594.198	1780.57	521.615	544.376	BMSK0000493.1 BGIBMGA012300,KWMTBOMO00474 PF18345 Masc-S
BMSK0000501	0	0	0	0	0	0	BMSK0000494.1 BGIBMGA012297,KWMTBOMO00476 PF02460,PF12349,PF00400 KOG1933 GO:0005789,GO:0012507,GO:0000139,GO:0016021,GO:0032934,GO:0008203,GO:0032933 sterol regulatory element-binding protein cleavage-activating protein scap
BMSK0000502	0	0	0	1.52366	0	0	BMSK0000495.1 BGIBMGA012301,KWMTBOMO00478 uncharacterized protein LOC101742079 isoform X2
BMSK0000503	3.0067	5.84387	5.84195	20.0041	6.48204	3.86515	BMSK0000496.1 BGIBMGA012302
BMSK0000504	0	0	0.944341	0	0	0	BMSK0000497.1 BGIBMGA012303,KWMTBOMO00479 PF15926 uncharacterized protein LOC101740302 tey
BMSK0000505	513.265	463.644	552.249	510.647	431.699	424.594	BMSK0000498.1 BGIBMGA012296,KWMTBOMO00485 uncharacterized protein LOC106130495 [Amyelois transitella]
BMSK0000506	234.216	197.951	259.878	18.0832	208.678	218.581	BMSK0000499.1 BGIBMGA012295,KWMTBOMO00486 PF08477,PF00071,PF00025 KOG0393 K04393 GO:0005912,GO:0005886,GO:0005525,GO:0003924,GO:0045185,GO:0007275,GO:0045860,GO:0007264 cdc42 homolog Cdc42
BMSK0000507	0	0	0	0	0	0	BMSK0000500.1 BGIBMGA012304,KWMTBOMO00487 PF00578,PF10417,PF08534 KOG0854 1.11.1.15,3.1.1.4 K11188 GO:0005829,GO:0005615,GO:0005764,GO:0004601,GO:0051920,GO:0004623,GO:0102567,GO:0102568,GO:0045454,GO:0034599,GO:0042744,GO:0016042,GO:0006979 Cys peroxiredoxin PRDX6
BMSK0000508	0	0	0	0	0	0	BMSK0000501.1 BGIBMGA012294,KWMTBOMO00488 PF00049 GO:0005615,GO:0008083,GO:0005179 bombyxin E-1 precursor BBXE1
BMSK0000509	199.185	236.584	244.21	460.625	209.391	166.224	BMSK0000502.1 BGIBMGA012293,KWMTBOMO00489 PF00049 GO:0005615,GO:0008083,GO:0005179 bombyxin E-1-like BBXE1
BMSK0000510	56.0998	74.013	79.919	3.03092	44.0779	66.4391	BMSK0000503.1 BGIBMGA012305,KWMTBOMO00488 PF00049 GO:0005615,GO:0008083,GO:0005179 IGF-like peptide BBXA7
BMSK0000511	338.151	324.091	347.296	200.694	257.521	244.712	BMSK0000504.1 BGIBMGA012306,KWMTBOMO00490 PF00147 KOG2579 GO:0005576,GO:0030246,GO:0046872,GO:0098609 fibrinogen alpha chain [Papilio xuthus]
BMSK0000512	0	0	0.972308	1.56772	0.764489	0	BMSK0000505.1 BGIBMGA012292,KWMTBOMO00491 PF18031,PF01088 KOG2778 3.4.19.12 K05610 GO:0005737,GO:0005829,GO:0031011,GO:0005739,GO:0005654,GO:0005634,GO:0000502,GO:0070628,GO:0004843,GO:0036459,GO:0006310,GO:0006281,GO:0048853,GO:0021670,GO:0030901,GO:0016579,GO:0006511 ubiquitin carboxyl-terminal hydrolase isozyme L5 isoform X2 UCHL5
BMSK0000513	182.982	153.095	181.07	19.6592	136.85	129.344	BMSK0000506.1 BGIBMGA000825,KWMTBOMO00492 PF03062 KOG2705 2.3.1.23,2.3.1.n6,2.3.1.n7 K13515 GO:0016021,GO:0016020,GO:0047184,GO:0071617,GO:0008354,GO:0030258,GO:0008654,GO:0007009,GO:0007291 fatty alcohol acetyltransferase [Agrotis segetum] nes
BMSK0000514	0	0	0.945435	0	0	0	BMSK0000507.1 BGIBMGA002337,KWMTBOMO00493 PF00113,PF03952 KOG2670 4.2.1.11 K01689 GO:0005737,GO:0000015,GO:0005886,GO:0000287,GO:0004634,GO:0042593,GO:0006096 enolase [Papilio xuthus] Eno
BMSK0000515	0	0	0	0	0	0	BMSK0000508.1 BGIBMGA002338,KWMTBOMO00493 K09073 pancreas transcription factor 1 subunit alpha
BMSK0000516	160.352	134.305	200.824	39.1496	159.421	112.365	BMSK0000509.1 BGIBMGA002243,KWMTBOMO00494 PF01121 KOG3220 GO:0005524,GO:0004140,GO:0015937 dephospho-CoA kinase domain-containing protein dcakd
BMSK0000517	1.045	0.969243	2.81634	0	0	0	BMSK0000510.1 BGIBMGA012307,KWMTBOMO00495 PF04109 KOG2173 K17907 GO:0005776,GO:0000421,GO:0005794,GO:0016021,GO:0005770,GO:0031902,GO:0000407,GO:0008021,GO:0000045,GO:0000422,GO:0044805,GO:0034497,GO:0015031,GO:0031667 autophagy-related protein 9A Atg9a
BMSK0000518	1.03859	0	0	0	0.815745	0	BMSK0000511.1 BGIBMGA012309,KWMTBOMO00497 PF02826,PF00389 KOG0068 1.1.1.95 K00058 GO:0043209,GO:0051287,GO:0004617,GO:0006520,GO:0070314,GO:0009448,GO:0021782,GO:0006541,GO:0006544,GO:0006564,GO:0006563,GO:0021915,GO:0022008,GO:0031175,GO:0010468,GO:0021510,GO:0019530,GO:0006566 D-3-phosphoglycerate dehydrogenase Phgdh
BMSK0000519	4.1635	0	0	0	0	0.981443	BMSK0000512.1 BGIBMGA012291,KWMTBOMO00498 uncharacterized protein LOC106717135 isoform X1 [Papilio machaon]
BMSK0000520	24.977	14.4761	23.3868	16.5877	12.3565	14.7551	BMSK0000513.1 BGIBMGA012310,KWMTBOMO00500 K07200 uncharacterized protein LOC105842551
BMSK0000521	2.08235	0.965403	8.42567	0	1.64769	0	BMSK0000514.1 BGIBMGA012311
BMSK0000522	0	1.98061	0	0	0	0	BMSK0000515.1 BGIBMGA012312
BMSK0000523	0	0	0	0	0	0	BMSK0000516.1 BGIBMGA012313,KWMTBOMO00501 PF00571 KOG1764 K07200 GO:0005829,GO:0005654,GO:0031588,GO:0043531,GO:0016208,GO:0004679,GO:0005524,GO:0004862,GO:0008603,GO:0008607,GO:0030295,GO:0019901,GO:0006633,GO:0005977,GO:0035556,GO:0006469,GO:0010800,GO:0045860,GO:0050790,GO:0019217,GO:0006110 AMP-activated protein kinase gamma subunit Prkag2
BMSK0000524	0	0	0	0	0	0	BMSK0000517.1 BGIBMGA012314,KWMTBOMO00502 PF12756 uncharacterized protein LOC101740840
BMSK0000525	0	0	0	0	0	0	BMSK0000518.1 BGIBMGA012315,KWMTBOMO00503 PF12756 uncharacterized protein LOC101740699 isoform X1
BMSK0000526	0	0	0	0	0	0	BMSK0000519.1 BGIBMGA012290,KWMTBOMO02093 PF00075 uncharacterized protein LOC105842894
BMSK0000527	0	0	0	0	0	0	BMSK0000520.1 BGIBMGA012289,KWMTBOMO00505 PF13358 uncharacterized protein LOC107172728 [Diuraphis noxia]
BMSK0000528	0	0	0	0	0	0	BMSK0000521.1 BGIBMGA012316,KWMTBOMO00506 PF12756 uncharacterized protein LOC101740840
BMSK0000529	0	0	0	0	0	0	BMSK0000522.1 BGIBMGA012288,KWMTBOMO00508 PF00324,PF13520 KOG1286 K13871 GO:0016021,GO:0005765,GO:0022857,GO:0001654 Amino acid permease slc7a14a
BMSK0000530	0	0	0	0	0	0	BMSK0000523.1 BGIBMGA005538
BMSK0000531	33.4579	15.6038	22.1471	7.44199	43.0662	34.0643	BMSK0000524.1 BGIBMGA012287,KWMTBOMO00508 KOG1286 GO:0016021,GO:0005765,GO:0022857,GO:0001654 slc7a14a
BMSK0000532	1.01904	0	0	0	5.57151	0.96121	BMSK0000525.1 BGIBMGA012286,KWMTBOMO00508 PF00324,PF13520 KOG1286 GO:0016021,GO:0022857,GO:0006865,GO:0010923 Amino acid permease SLC7A14
BMSK0000533	2.088	1.99785	2.62945	0	5.49481	5.3064	BMSK0000526.1 BGIBMGA012285,KWMTBOMO00508
BMSK0000534	0	0	0	0	0	0	BMSK0000527.1 BGIBMGA012317
BMSK0000535	0	0	0	0	0	0	BMSK0000528.1 BGIBMGA012284,KWMTBOMO00510 Uncharacterized protein OBRU01 02821 [Operophtera brumata]
BMSK0000536	687.664	499.314	680.583	498.991	466.641	370.552	BMSK0000529.1 BGIBMGA005917
BMSK0000537	0	0	0	0	0	0	BMSK0000530.1 BGIBMGA012283,KWMTBOMO00511 PF00096,PF12171,PF13894 KOG1721 uncharacterized protein LOC106717090 [Papilio machaon]
BMSK0000538	246.172	266.146	275.627	369.958	196.536	212.85	BMSK0000531.1 BGIBMGA012282,KWMTBOMO00512 PF13833,PF13499,PF13202,PF13405,PF10591,PF00036 KOG0044 GO:0005509 neurocalcin homolog Nca
BMSK0000539	0	0	0	0	0	0	BMSK0000532.1 BGIBMGA012281,KWMTBOMO00513 PF00036,PF13405 KOG0044 EF hand
BMSK0000540	0	0	0	0	0.817491	0	BMSK0000533.1 BGIBMGA012280,KWMTBOMO00513 PF13833,PF13499,PF13202,PF13405,PF00036 KOG0044 GO:0005509 neuronal calcium sensor 2 ncs-2
BMSK0000541	125.903	132.127	139.031	57.1879	150.541	148.065	BMSK0000534.1 BGIBMGA012279
BMSK0000542	0	0	0	0	0	0	BMSK0000535.1 BGIBMGA011305
BMSK0000543	0	0	0	1.52366	0	0	BMSK0000536.1 BGIBMGA012319,KWMTBOMO00514 KOG0199 2.7.10.2 GO:0005524,GO:0004715,GO:0004713,GO:0046664,GO:0008258,GO:0031034,GO:0006468 tyrosine-protein kinase PR2 [Papilio machaon] Ack-like
BMSK0000544	245.508	206.335	280.971	333.644	230.165	221.963	BMSK0000537.1 BGIBMGA012278
BMSK0000545	10.4911	1.96694	4.56184	10.3116	18.9641	5.08444	BMSK0000538.1 BGIBMGA012277,KWMTBOMO00516 KOG2029 K23504 GO:0005783,GO:0031012,GO:0016021,GO:0044233,GO:0005739,GO:0030198,GO:0032367,GO:0036148,GO:0008654 Protein SERAC1 [Operophtera brumata] Serac1
BMSK0000546	0	0	0	4.55252	0	1.96041	BMSK0000539.1 BGIBMGA012276,KWMTBOMO00518 PF00250 KOG2294 K09399 GO:0005634,GO:0005667,GO:0003677,GO:0001228,GO:0003700,GO:0000981,GO:0000977,GO:0043565,GO:0008134,GO:0048596,GO:0048566,GO:0001837,GO:0042249,GO:0030198,GO:0048806,GO:0045892,GO:0045944,GO:0045893,GO:0032434,GO:1902914,GO:0060021 forkhead box protein F1-A-like FOXF2
BMSK0000547	0	0	0	0	0	0	BMSK0000540.1 BGIBMGA012275,KWMTBOMO00519 PF12756,PF12874,PF12171,PF13894,PF13465,PF13912,PF00096,PF05605 Uncharacterized protein OBRU01 24930, partial [Operophtera brumata]
BMSK0000548	34.2912	57.703	32.8859	3.02894	61.2929	49.8736	BMSK0000541.1 BGIBMGA012320,KWMTBOMO00520 PF00179 KOG0426 2.3.2.23 K04555 GO:0005829,GO:0005783,GO:0005524,GO:0042802,GO:0061631,GO:0004842,GO:0044257,GO:0035458,GO:1904153,GO:0070936,GO:0018279,GO:0000209,GO:0016567,GO:0030433,GO:0006511 ubiquitin-conjugating enzyme E2 G2 UBE2G2
BMSK0000549	61.4768	61.9394	68.978	3.00543	50.5766	53.3726	BMSK0000542.1 BGIBMGA002227,KWMTBOMO03661 PF02949 K22984 olfactory receptor 4 isoform X1
BMSK0000550	598.577	477.058	584.189	974.874	532.947	480.561	BMSK0000543.1 BGIBMGA012274,KWMTBOMO03661 PF02949 olfactory receptor 9 isoform X1
BMSK0000551	27.016	18.2706	20.674	33.3229	20.4259	13.6883	BMSK0000544.1 BGIBMGA012273,KWMTBOMO00521 K04506 putative seven in absentia [Danaus plexippus]
BMSK0000552	4.15399	0.962531	2.80476	0	3.28254	2.94141	BMSK0000545.1 BGIBMGA012321,KWMTBOMO00522 K08331 autophagy-related protein 13 homolog [Papilio xuthus]
BMSK0000553	1456.22	1200.98	1235.69	2889.9	1020.86	747.249	BMSK0000546.1 BGIBMGA012272,KWMTBOMO00524 uncharacterized protein LOC106130482 [Amyelois transitella]
BMSK0000554	1477.28	1465.39	1393.42	478.319	1116.63	1236.51	BMSK0000547.1 BGIBMGA012271
BMSK0000555	12.4827	21.2574	17.6762	0	17.3871	11.8428	BMSK0000548.1 BGIBMGA012322,KWMTBOMO00525 PF00611,PF14604,PF07653,PF00018 KOG4348,KOG4429,KOG1029,KOG4225 K20126 GO:0031410,GO:0005856,GO:0016607,GO:0005886,GO:0003677,GO:0006897,GO:0045892 nostrin isoform X1 Nostrin
BMSK0000556	1.04693	4.98402	3.51827	0	3.62448	3.15784	BMSK0000549.1 BGIBMGA012270,KWMTBOMO00526 PF13886 GO:0031410,GO:0016021,GO:0005886,GO:0012506,GO:0007275,GO:0016055 transmembrane protein 198 [Papilio machaon] tmem198
BMSK0000557	822.475	560.204	817.133	132.453	593.273	597.125	BMSK0000550.1 BGIBMGA012323,KWMTBOMO00527 PF13975,PF09668,PF00240,PF08284,PF13650 KOG0012 3.4.23.- K11885 GO:0005694,GO:0005829,GO:0005654,GO:0004190,GO:0042802,GO:0043130,GO:0072711,GO:0010498,GO:0016485,GO:0097752,GO:0031647 D -damage inducible protein isoform X2 Ddi2
BMSK0000558	1.00564	7.82915	5.84489	9.21758	0.817586	0	BMSK0000551.1 BGIBMGA012269,KWMTBOMO00528 PF00017,PF00617 KOG3697 GO:0005737,GO:0016020,GO:0005085,GO:0005070,GO:0007254,GO:0033138,GO:0007264 SH2 domain-containing protein 3C SH2D3C
BMSK0000559	0	0	0	0	0	0	BMSK0000552.1 BGIBMGA012324,KWMTBOMO00529 PF07748 KOG1959,KOG1958 3.2.1.114 K01191 GO:0005801,GO:0070062,GO:0005797,GO:0000139,GO:0016021,GO:0016020,GO:0004559,GO:0030246,GO:0016799,GO:0004572,GO:0046872,GO:0001701,GO:0001889,GO:0048286,GO:0006013,GO:0007005,GO:0006491,GO:0050769,GO:0006517,GO:0006486,GO:0007585,GO:0060042,GO:0007033 alpha-mannosidase 2 MAN2A1
BMSK0000560	3.14041	7.82511	4.59567	5.93139	13.6103	6.04323	BMSK0000553.1 BGIBMGA012268,KWMTBOMO00530 PF00248 KOG1576 1.1.-.- GO:0005829,GO:0016491,GO:0006772 L-galactose dehydrogenase isoform X2 yajO
BMSK0000561	5.12942	1.94585	2.60195	0	3.50335	0	BMSK0000554.1 BGIBMGA012267,KWMTBOMO00532 PF07748,PF09261,PF01074 KOG1958 3.2.1.114 K01191 GO:0005801,GO:0005615,GO:0005797,GO:0000139,GO:0016021,GO:0004559,GO:0030246,GO:0016799,GO:0004572,GO:0046872,GO:0001701,GO:0001889,GO:0048286,GO:0006013,GO:0007005,GO:0006491,GO:0050769,GO:0006517,GO:0006486,GO:0007585,GO:0060042,GO:0007033 alpha-mannosidase 2 isoform X1 Man2a1
BMSK0000562	37.6575	19.527	46.0693	1.48621	35.567	47.1863	BMSK0000555.1 BGIBMGA012266,KWMTBOMO00534 PF03360 KOG1476 2.4.1.135 K10812 GO:0000139,GO:0016021,GO:0046988,GO:0046989,GO:0015018,GO:0046872,GO:0046987,GO:0050650,GO:0009101,GO:0006688,GO:0006486,GO:0030166 glucuronyltransferase GlcAT-S
BMSK0000563	44.7458	43.418	67.3743	21.1179	51.0454	41.2976	BMSK0000556.1 BGIBMGA012326,KWMTBOMO00535 PF15140 Domain of unknown function (DUF4573)
BMSK0000564	831.846	1065.25	1139.46	1103.53	1203.8	1094.1	BMSK0000557.1 BGIBMGA012327,KWMTBOMO00535 uncharacterized protein LOC101742281 isoform X1
BMSK0000565	0	0	0.946341	0	0	0	BMSK0000558.1 BGIBMGA012265,KWMTBOMO00536 PF01130 CD36 family
BMSK0000566	31.5775	34.2427	28.2781	1.42705	32.3166	37.4502	BMSK0000559.1 BGIBMGA012264 PF00062 3.2.1.17 GO:0005737,GO:0005788,GO:0005576,GO:0000137,GO:0005795,GO:0005902,GO:0048237,GO:0030141,GO:0030140,GO:0016798,GO:0003796,GO:0019835,GO:0050829,GO:0050830,GO:0008152 putative lysozyme Lyz1
BMSK0000567	24.2484	14.0848	11.4951	8.57569	25.7401	12.7954	BMSK0000560.1 BGIBMGA012263,KWMTBOMO00536 PF01130 KOG3776 GO:0016021,GO:0005886,GO:0050896,GO:0007608 sensory neuron membrane protein 3 [Spodoptera litura] Snmp2
BMSK0000568	292.026	207.782	300.578	12.1121	253.486	266.103	BMSK0000561.1 BGIBMGA012262,KWMTBOMO00536 PF01130 GO:0016021,GO:0005886,GO:0050896,GO:0007608 CD36 family
BMSK0000569	4.05853	0.977965	0	0	0	0	BMSK0000562.1 BGIBMGA012261,KWMTBOMO00537 KOG0956 K23588 GO:0000785,GO:0000793,GO:0005634,GO:0003682,GO:0003677,GO:0046872,GO:0035064,GO:0016246 protein AF-10 isoform X17
BMSK0000570	0	0	0	0	0	0	BMSK0000563.1 BGIBMGA012260,KWMTBOMO00537 PF13771,PF13832,PF13831,PF00628 KOG0955,KOG0956 K23588 GO:0005829,GO:0005654,GO:0005634,GO:0032991,GO:0003682,GO:0003677,GO:0003700,GO:0042393,GO:0046872,GO:0031491,GO:0045944 protein AF-10 isoform X4 MLLT10
BMSK0000571	3.11463	0	0	0	2.45759	1.95843	BMSK0000564.1 BGIBMGA012328,KWMTBOMO00538 PF01490 KOG1304 K14209 GO:0030424,GO:0030425,GO:0036019,GO:0016021,GO:0031902,GO:0005765,GO:0043025,GO:0043204,GO:0005886,GO:0015171,GO:0003333,GO:0097484,GO:0048813,GO:0032536,GO:0040008,GO:0044719 proton-coupled amino acid transporter 1 isoform X1 path
BMSK0000572	0	0	0	0	0	0	BMSK0000565.1 BGIBMGA014228,KWMTBOMO01459 PF18701 Family of unknown function (DUF5641)
BMSK0000573	0	0	0	0	0	0	BMSK0000566.1 BGIBMGA012329,KWMTBOMO00539
BMSK0000574	0	0	0	0	2.42458	0	BMSK0000567.1 BGIBMGA012696,KWMTBOMO11878
BMSK0000575	30.3663	18.5992	24.7916	20.7408	36.6442	24.2048	BMSK0000568.1 BGIBMGA012331,KWMTBOMO00539 K18730 GO:0005623,GO:0046716,GO:0070050,GO:0010506 GRB10-interacting GYF protein 2
BMSK0000576	403.826	368.94	486.389	191.58	284.046	262.4	BMSK0000569.1 BGIBMGA012259 uncharacterized protein LOC101747011
BMSK0000577	5651.18	5679.21	6778.96	10981.5	5978.54	5037.28	BMSK0000570.1 BGIBMGA012332 protamine-2
BMSK0000578	895.631	852.56	875.696	623.066	821.836	810.771	BMSK0000571.1 BGIBMGA012258,KWMTBOMO00540 PF00168,PF16165 KOG1326 K19949 GO:0016323,GO:0030054,GO:0005789,GO:0016021,GO:0030672,GO:0005509,GO:0050885,GO:0010996,GO:0016079 otoferlin-like otof
BMSK0000579	157.35	324.26	128.61	306.497	240.529	244.192	BMSK0000572.1 BGIBMGA012257,KWMTBOMO00540 PF00168 KOG1326 GO:0016323,GO:0030054,GO:0005789,GO:0016021,GO:0030672,GO:0005509,GO:0050885,GO:0010996,GO:0016079 C2 domain otof
BMSK0000580	622.409	730.831	743.317	125.717	652.007	705.933	BMSK0000573.1 BGIBMGA012989,KWMTBOMO07530 PF13683,PF00665,PF14223 KOG0017 3.4.23.- GO:0000943,GO:0004190,GO:0005524,GO:0003676,GO:0008270,GO:0015074 Yokozuna GIP
BMSK0000581	0	0	0	0	0	0	BMSK0000574.1 BGIBMGA012256 K19949
BMSK0000582	1.02853	0.987668	1.73586	7.00561	1.8114	2.09901	BMSK0000575.1 BGIBMGA011353,KWMTBOMO11035 PF05970 KOG0987 3.6.4.12 GO:0005739,GO:0005634,GO:0005657,GO:0008408,GO:0005524,GO:0043141,GO:0003678,GO:0051880,GO:0010521,GO:0032508,GO:0006310,GO:0006281,GO:0006260,GO:0000002,GO:0032211,GO:0000723 ATP-dependent D helicase PIF1-like [Microplitis demolitor] PIF1
BMSK0000583	190.099	198.93	197.497	16.6742	190.102	166.042	BMSK0000576.1 BGIBMGA012333,KWMTBOMO00542 PF05721 KOG3290 1.-.-.- GO:0051213,GO:0046872 phytanoyl-CoA dioxygenase domain-containing protein 1 PHYHD1
BMSK0000584	210.291	191.228	314.956	412.803	213.721	142.813	BMSK0000577.1 BGIBMGA012334,KWMTBOMO00543 uncharacterized protein LOC101735714
BMSK0000585	216.824	106.357	161.42	66.9401	188.831	194.375	BMSK0000578.1 BGIBMGA012335,KWMTBOMO00544 PF00892 KOG3912 GO:0005829,GO:0070062,GO:0016021,GO:0043231,GO:0005765,GO:0005739,GO:0005654,GO:0022857,GO:1901029,GO:0008284 Transmembrane protein C2orf18-like [Papilio xuthus] SLC35F6
BMSK0000586	15.6059	23.1455	13.1083	31.695	16.4488	14.7376	BMSK0000579.1 BGIBMGA012336,KWMTBOMO00545 PF00056,PF02866 KOG1495 1.1.1.27 K00016 GO:0005737,GO:0004459,GO:0005975,GO:0019752,GO:0007520,GO:0007525 ABY60854.1 lactate dehydrogenase ImpL3
BMSK0000587	50.8918	73.0075	112.913	22.7489	61.9502	41.9701	BMSK0000580.1 BGIBMGA012254,KWMTBOMO00546 PF00621 KOG4240,KOG0689 2.7.11.1 GO:0005737,GO:0005524,GO:0019899,GO:0004674,GO:0005089,GO:0045599,GO:0035023 kalirin Trio
BMSK0000588	0	0	0	0	0	0	BMSK0000581.1 BGIBMGA012253
BMSK0000589	0	0	0	0	0	0	BMSK0000582.1 BGIBMGA012337,KWMTBOMO13331 uncharacterized protein LOC105842556
BMSK0000590	89.2249	68.0394	98.1565	4.56333	77.8259	62.2144	BMSK0000583.1 BGIBMGA012251,KWMTBOMO00548 PF00435,PF13716 KOG4240 2.7.11.1 K08810 GO:0005856,GO:0005829,GO:0098978,GO:0016020,GO:0043005,GO:0043025,GO:0005654,GO:0048471,GO:0014069,GO:0098793,GO:0005524,GO:0019899,GO:0005085,GO:0046872,GO:0004674,GO:0005089,GO:0008344,GO:0007409,GO:0046959,GO:0035556,GO:0007595,GO:0042711,GO:0060137,GO:0007613,GO:0098885,GO:0060125,GO:0007399,GO:0007528,GO:009964…
BMSK0000591	0	0	0	0	0	0	BMSK0000584.1 BGIBMGA012250,KWMTBOMO00549 PF00567 uncharacterized protein LOC101736297
BMSK0000592	0	0	0	0	0	1.0175	BMSK0000585.1 BGIBMGA012338,KWMTBOMO00550 PF13540,PF00415,PF08005 KOG2075,KOG1428 2.3.2.- K10693 GO:0030424,GO:0005737,GO:0005856,GO:0005634,GO:0005085,GO:0046872,GO:0008536,GO:0061630,GO:0004842,GO:0016198,GO:0007411,GO:0021952,GO:0032922,GO:0048066,GO:0021986,GO:0050905,GO:1902667,GO:0042068,GO:0031290 E3 ubiquitin-protein ligase MYCBP2 isoform X1 mycbp2
BMSK0000593	0	0	0	0	0	0	BMSK0000586.1 BGIBMGA012249,KWMTBOMO00551 PF13229 Uncharacterized protein OBRU01 11868 [Operophtera brumata]
BMSK0000594	1.04156	11.6027	7.46598	4.51341	4.13664	5.92084	BMSK0000587.1 BGIBMGA012248,KWMTBOMO00552 hypothetical protein KGM 08735 [Danaus plexippus]
BMSK0000595	0	0	0	0	0	0	BMSK0000588.1 BGIBMGA009507,KWMTBOMO15989
BMSK0000596	21.9904	0	6.88844	3.13606	15.8951	9.54651	BMSK0000589.1 BGIBMGA009507,KWMTBOMO12945 chorion class A
BMSK0000597	0	0	0	0	0	0	BMSK0000590.1 BGIBMGA012339,KWMTBOMO00554 PF08239,PF13639 KOG1428 2.3.2.- K10693 GO:0030424,GO:0030054,GO:0031410,GO:0005634,GO:0005886,GO:0045202,GO:0004842,GO:0008270,GO:0007628,GO:0006914,GO:0030509,GO:0040011,GO:0007616,GO:0030514,GO:0010629,GO:0045886,GO:0016567,GO:0008582,GO:2000331,GO:0048678,GO:0050808 E3 ubiquitin-protein ligase highwire isoform X3 hiw
BMSK0000598	2.0248	0.947908	0	0	2.48494	5.87088	BMSK0000591.1 BGIBMGA012340,KWMTBOMO00555 sodium-dependent nutrient amino acid transporter 1-like
BMSK0000599	91.5729	52.1016	109.483	4.52526	94.6811	95.3777	BMSK0000592.1 BGIBMGA012341,KWMTBOMO00556
BMSK0000600	0	0.990657	2.61771	0	0	0	BMSK0000593.1 BGIBMGA012342,KWMTBOMO00556 PF00017 KOG0790 3.1.3.48 GO:0005737,GO:0060090,GO:0004726,GO:0016311,GO:0008069,GO:0007173,GO:0007427,GO:0008543,GO:0007444,GO:0007498,GO:0000278,GO:0043066,GO:0007424,GO:0006911,GO:0042461,GO:0006470,GO:0007465,GO:0045314,GO:0045500,GO:0007362,GO:0008293,GO:0007418 SH2 domain csw
BMSK0000601	0	1.96013	3.83333	8.88894	0	2.98581	BMSK0000594.1 BGIBMGA012343,KWMTBOMO00556 PF00102 KOG0790 3.1.3.48 K07293 GO:0005737,GO:0005634,GO:0032991,GO:0050839,GO:0005158,GO:0004726,GO:0051428,GO:0001784,GO:0004725,GO:0030971,GO:0005070,GO:0033277,GO:0000187,GO:0036302,GO:0007409,GO:0060020,GO:0071364,GO:0021697,GO:0000077,GO:0048013,GO:0007173,GO:0060325,GO:0048806,GO:0042593,GO:0048873,GO:0042445,GO:0009755,GO:0048839,GO:0007229,GO:006…
BMSK0000602	0	0	0	0	0	0	BMSK0000595.1 BGIBMGA012344,KWMTBOMO00558 uncharacterized protein LOC110386422
BMSK0000603	0	1.95066	0.893818	0	0.861448	0	BMSK0000596.1 BGIBMGA012246,KWMTBOMO00563 K19930 coiled-coil domain-containing protein CG32809 isoform X14
BMSK0000604	2.05955	3.99494	4.64992	4.43768	3.52882	0	BMSK0000597.1 BGIBMGA012245
BMSK0000605	0	0	0	0	0	0	BMSK0000598.1 BGIBMGA012347,KWMTBOMO00566 uncharacterized protein LOC101737229
BMSK0000606	0	0	0	0	0	0	BMSK0000599.1 BGIBMGA012244,KWMTBOMO00567 K19930 coiled-coil domain-containing protein AGAP005037 isoform X3
BMSK0000607	0	0	0	0	0	0	BMSK0000600.1 BGIBMGA012243
BMSK0000608	9837.67	5432.7	8933.35	1922.78	7560.08	7629.01	BMSK0000601.1 BGIBMGA007326
BMSK0000609	367.601	257.082	407.119	4.51583	375.234	430.919	BMSK0000602.1 BGIBMGA012348,KWMTBOMO00568 PF08449 KOG1581,KOG1580 K15275 GO:0030176,GO:0030173,GO:0022857,GO:0005459,GO:0005460,GO:0008643,GO:0072334 solute carrier family 35 member B1 homolog, partial Slc35b1
BMSK0000610	0	0	0	0	0	0	BMSK0000603.1 BGIBMGA012242,KWMTBOMO00569 reverse transcriptase
BMSK0000611	0	0	0	0	0	0	BMSK0000604.1 BGIBMGA010680,KWMTBOMO05208
BMSK0000612	238.597	118.838	193.351	0	143.561	170.167	BMSK0000605.1 BGIBMGA012349 PF05517 integrator complex subunit 1
BMSK0000613	24.9211	16.3386	34.7327	0	25.322	39.0945	BMSK0000606.1 BGIBMGA012349 XP 004933177.1 TPPP family protein CG45057
BMSK0000614	5.19952	0	6.55702	0	3.28496	3.92555	BMSK0000607.1 BGIBMGA012350
BMSK0000615	58.0219	60.2809	45.1807	106.018	63.081	63.6979	BMSK0000608.1 BGIBMGA012240,KWMTBOMO00574 PF00053,PF00054,PF00057,PF18452,PF07679,PF13895,PF07686,PF13385,PF16706,PF13927,PF00052,PF02210,PF08205,PF00047 KOG3509 GO:0005604,GO:0062023,GO:0031012,GO:0005576,GO:0005615,GO:0005796,GO:0005509,GO:0030021,GO:0002020,GO:0008022,GO:0001525,GO:0007420,GO:0048738,GO:0060351,GO:0002062,GO:0048704,GO:0001958,GO:0030198,GO:0008104,GO:0006898 basement membrane…
BMSK0000616	0	0	0	0	0	0	BMSK0000609.1 BGIBMGA012239,KWMTBOMO00578 PF01390,PF00057 uncharacterized protein LOC101745012 SORL1
BMSK0000617	0	0	0	0	0	0	BMSK0000610.1 BGIBMGA012238,KWMTBOMO00579 PF01263 KOG1604 5.1.3.3 K01785 GO:0005737,GO:0004034,GO:0030246,GO:0033499,GO:0006006 aldose 1-epimerase isoform X1 GALM
BMSK0000618	0	0	0	0	0	0	BMSK0000611.1 BGIBMGA012351,KWMTBOMO00581 PF00650 KOG1471 alpha-tocopherol transfer protein-like
BMSK0000619	75.4588	57.881	58.5929	4.43288	61.6784	78.9574	BMSK0000612.1 BGIBMGA012237,KWMTBOMO00582 PF17803,PF16184 KOG3597 K08115 GO:0016324,GO:0009986,GO:0062023,GO:0070062,GO:0005576,GO:0005925,GO:0005796,GO:0005887,GO:0031258,GO:0043202,GO:0019901,GO:0000187,GO:0001525,GO:0008283,GO:0030206,GO:0030207,GO:0030208,GO:0008347,GO:0035556,GO:0050731,GO:0048771,GO:0007169 chondroitin sulfate proteoglycan 4 [Amyelois transitella] CSPG4
BMSK0000620	117.898	95.1188	109.574	32.9407	90.9957	105.301	BMSK0000613.1 BGIBMGA012236,KWMTBOMO00582 PF16184,PF02210,PF00054 KOG3516,KOG3597 GO:0016324,GO:0009986,GO:0062023,GO:0070062,GO:0005576,GO:0005925,GO:0005796,GO:0005887,GO:0031258,GO:0043202,GO:0019901,GO:0000187,GO:0001525,GO:0008283,GO:0030206,GO:0030207,GO:0030208,GO:0008347,GO:0035556,GO:0050731,GO:0048771,GO:0007169 Laminin G domain CSPG4
BMSK0000621	1.04475	0	0	0	0	0	BMSK0000614.1 BGIBMGA012235,KWMTBOMO00583 PF00567 uncharacterized protein LOC106130523 [Amyelois transitella]
BMSK0000622	0	0	0.936711	0	0.830894	0	BMSK0000615.1 BGIBMGA012352,KWMTBOMO00584 PF00249 KOG4834 K23406 GO:0005829,GO:0071339,GO:0005654,GO:0016589,GO:0003677,GO:0006325 chromatin complexes subunit BAP18-like isoform X4 Bap18
BMSK0000623	5135.1	3672.33	4506.11	950.96	5541.43	6455.19	BMSK0000616.1 BGIBMGA012234,KWMTBOMO00585 PF00046,PF00412 KOG0490,KOG4577 K09371 GO:0005634,GO:0003700,GO:0046872,GO:0043565,GO:0072013,GO:0030182,GO:0039020 LIM homeobox transcription factor 1-beta lmx1b.1
BMSK0000624	226.13	289.586	316.078	950.831	280.112	276.158	BMSK0000617.1 BGIBMGA012233,KWMTBOMO09146
BMSK0000625	0	0	0	0	0	0	BMSK0000618.1 BGIBMGA012353,KWMTBOMO00587 uncharacterized protein LOC101738910
BMSK0000626	0	0	0	0	0	0	BMSK0000619.1 BGIBMGA012354,KWMTBOMO00588 PF00646,PF12937,PF00400 KOG0274 GO:0005634,GO:0019005,GO:0030332,GO:1990381,GO:0007411,GO:0035147,GO:0071456,GO:0042023,GO:1900038,GO:0060253,GO:0045926,GO:0045571,GO:0016567,GO:1903146,GO:0007096,GO:0007088,GO:0030162,GO:0031146,GO:0060438,GO:0007419 WD domain, G-beta repeat ago
BMSK0000627	0	10.7747	0	0	5.57972	8.61937	BMSK0000620.1 BGIBMGA012355,KWMTBOMO00588 PF12894,PF11715,PF00400 KOG0274 K10260 GO:0005634,GO:0019005,GO:0030332,GO:1990381,GO:0007411,GO:0035147,GO:0071456,GO:0042023,GO:1900038,GO:0060253,GO:0045926,GO:0045571,GO:0016567,GO:1903146,GO:0007096,GO:0007088,GO:0030162,GO:0031146,GO:0060438,GO:0007419 F-box/WD repeat-containing protein 7 isoform X1 ago
BMSK0000628	0	0.990657	2.61771	0	0	0	BMSK0000621.1 BGIBMGA012232,KWMTBOMO00589 PF05225 GO:0005634,GO:0003680,GO:0003700,GO:0007455,GO:0046660,GO:0007478,GO:0048086,GO:0048092,GO:0048070,GO:0006357,GO:0006355,GO:0007548,GO:0048071,GO:0006351 protein bric-a-brac 1-like bab1
BMSK0000629	0	1.96013	3.83333	8.88894	0	2.98581	BMSK0000622.1 BGIBMGA012231,KWMTBOMO00590 PF00651 GO:0005634,GO:0005700,GO:0003680,GO:0003700,GO:0007455,GO:0061040,GO:0007478,GO:2000736,GO:0006357,GO:0006355,GO:0006351 protein bric-a-brac 1, partial bab2
BMSK0000630	120.387	144.492	115.646	140.997	96.2438	139.707	BMSK0000623.1 BGIBMGA012230,KWMTBOMO00591 PF16418,PF16415,PF16417,PF04054,PF12842 KOG1831 K12604 GO:0030014,GO:0030015,GO:0005829,GO:0005615,GO:0016020,GO:0005634,GO:0000932,GO:0005778,GO:0070016,GO:0030331,GO:0019904,GO:0032947,GO:0042974,GO:0003723,GO:0006977,GO:0035195,GO:0007275,GO:0033147,GO:0048387,GO:0000122,GO:0017148,GO:0000289,GO:0010606,GO:0061014,GO:1900153,GO:0060213,GO:2000036,GO:00…
BMSK0000631	11.6028	7.00461	11.583	18.7358	9.91922	7.35905	BMSK0000624.1 BGIBMGA012356,KWMTBOMO00592 PF08040 K03957 uncharacterized protein LOC100302108 isoform X1
BMSK0000632	0	0	0	0	0	0	BMSK0000625.1 BGIBMGA012229,KWMTBOMO00593 PF00178 KOG3806 K09436 GO:0005634,GO:0000981,GO:0043565,GO:0030154,GO:0006357,GO:0006355 D -binding protein D-ETS-3 Ets65A
BMSK0000633	0	0	0	0	0	0	BMSK0000626.1 BGIBMGA012345 uncharacterized protein LOC101736996 isoform X2
BMSK0000634	0	0	0	0	0.808193	0	BMSK0000627.1 BGIBMGA012246,KWMTBOMO00563 K19930
BMSK0000635	0	0	0	0	0	0	BMSK0000628.1 BGIBMGA012243
BMSK0000636	0	0	0	0	0	0	BMSK0000629.1 BGIBMGA007326
BMSK0000637	0	0	0	0	0	0	BMSK0000630.1 BGIBMGA012348,KWMTBOMO00568 PF08449 KOG1581,KOG1580 K15275 GO:0030176,GO:0030173,GO:0022857,GO:0005459,GO:0005460,GO:0008643,GO:0072334 UAA transporter family Slc35b1
BMSK0000638	1.03673	0	0	0	0	0.979276	BMSK0000631.1 BGIBMGA012545,KWMTBOMO10035
BMSK0000639	0	0	0	0	0	0	BMSK0000632.1 BGIBMGA012228,KWMTBOMO00594 PF00004 KOG0740 GO:0005737,GO:0005856,GO:0031514,GO:0005524 IQ and AAA domain-containing protein 1 Iqca1
BMSK0000640	0	0	0	0	0	0	BMSK0000633.1 BGIBMGA012227,KWMTBOMO00595 GO:0005634,GO:0000981,GO:0043565,GO:0030154,GO:0006357,GO:0006355 uncharacterized protein LOC105842554 Ets65A
BMSK0000641	11.4469	18.3762	13.0027	0	14.1106	13.8422	BMSK0000634.1 BGIBMGA012357
BMSK0000642	18.6973	13.4691	48.7296	0	13.1032	18.6044	BMSK0000635.1 BGIBMGA012226,KWMTBOMO01346 PF02910,PF00890 KOG2403 1.3.5.1 K00234 GO:0005749,GO:0045282,GO:0009055,GO:0050660,GO:0008177,GO:0000104,GO:0006121,GO:0006099 succinate dehydrogenase [ubiquinone] flavoprotein subunit, mitochondrial-like isoform X1 sdha
BMSK0000643	42.9817	54.3846	38.9793	15.7222	33.2462	40.6569	BMSK0000636.1 BGIBMGA012225 succinate dehydrogenase cytochrome b560 subunit, mitochondrial-like
BMSK0000644	198.577	147.318	240.176	78.637	165.531	209.693	BMSK0000637.1 BGIBMGA012358,KWMTBOMO00599 uncharacterized protein LOC101741178 isoform X2
BMSK0000645	3.40776	5.02536	3.09796	5.52112	0.804789	9.49799	BMSK0000638.1 BGIBMGA012359,KWMTBOMO00599 PF12070 GO:0005737,GO:0016021,GO:0031965,GO:0005634,GO:0003714,GO:0030336,GO:0035024,GO:0006351 protein SCAI Scai
BMSK0000646	0	0	0	0	0	0	BMSK0000639.1 BGIBMGA012360,KWMTBOMO00600 uncharacterized protein LOC101746166
BMSK0000647	0	0	0	0	1.63863	2.87015	BMSK0000640.1 BGIBMGA012361,KWMTBOMO00603 uncharacterized protein LOC101746166
BMSK0000648	9.40108	3.91947	6.34609	1.46389	6.88222	4.05639	BMSK0000641.1 BGIBMGA012363,KWMTBOMO00605 PF00233 KOG3689 3.1.4.53 K18436 GO:0004115,GO:0004112,GO:0046872,GO:0006198,GO:0007165 3'5'-cyclic nucleotide phosphodiesterase Pde7a
BMSK0000649	0	0	0	0	0	0	BMSK0000642.1 BGIBMGA012362,KWMTBOMO00605 uncharacterized protein LOC101739482 isoform X1
BMSK0000650	143.476	104.785	107.371	102.173	146.718	130.191	BMSK0000643.1 BGIBMGA012224,KWMTBOMO00606 PF01434 KOG0731 3.4.24.- GO:1904115,GO:0005745,GO:0005743,GO:0005757,GO:0005739,GO:0005524,GO:0004222,GO:0008270,GO:0008089,GO:1902686,GO:0007005,GO:0046902 Peptidase family M41 Spg7
BMSK0000651	127.925	80.5374	97.798	160.826	86.7785	53.7665	BMSK0000644.1 BGIBMGA012223,KWMTBOMO00606 PF17862,PF01434,PF00004 KOG0731 3.4.24.- K09552 GO:1904115,GO:0005745,GO:0005743,GO:0005757,GO:0005739,GO:0005524,GO:0004222,GO:0008233,GO:0051082,GO:0008270,GO:0008089,GO:0006851,GO:1902686,GO:0007005,GO:0007399,GO:0006508,GO:0046902 paraplegin [Amyelois transitella] SPG7
BMSK0000652	185.596	110.984	176.402	216.894	195.037	83.1859	BMSK0000645.1 BGIBMGA001459,KWMTBOMO05121
BMSK0000653	5.31221	0	7.44798	9.01332	0	0	BMSK0000646.1 BGIBMGA011985,KWMTBOMO02019 transposase
BMSK0000655	169.867	103.127	162.692	184.434	172.698	126.808	BMSK0000647.1 BGIBMGA012364
BMSK0000657	0	0	0	0	0	0	BMSK0000648.1 BGIBMGA003846,KWMTBOMO00608 uncharacterized protein LOC105841445
BMSK0000658	47.1854	19.6433	45.7	60.4943	61.8619	34.4917	BMSK0000649.1 BGIBMGA014347,KWMTBOMO00610 PF16012 Domain of unknown function (DUF4780)
BMSK0000659	209.576	142.458	225.178	195.021	217.09	201.122	BMSK0000650.1 BGIBMGA014347,KWMTBOMO00610 PF16012 Domain of unknown function (DUF4780)
BMSK0000660	53.1191	16.0991	48.1467	11.09	34.7656	30.123	BMSK0000651.1 BGIBMGA014347,KWMTBOMO00610 PF16012 Domain of unknown function (DUF4780)
BMSK0000661	0	0	0	2.99866	5.0016	3.96974	BMSK0000652.1 BGIBMGA014347,KWMTBOMO00610 PF16012 Domain of unknown function (DUF4780)
BMSK0000662	0	0	0	0	0	0	BMSK0000653.1 BGIBMGA014347,KWMTBOMO00610 PF16012 uncharacterized protein LOC110386653
BMSK0000663	28.0623	13.4704	11.2684	56.0027	51.5416	38.1691	BMSK0000654.1 BGIBMGA014347,KWMTBOMO00610 PF16012 Domain of unknown function (DUF4780)
BMSK0000664	63.7858	39.0203	59.9599	43.1486	57.4604	49.117	BMSK0000655.1 BGIBMGA014347,KWMTBOMO00610 PF16012 Domain of unknown function (DUF4780)
BMSK0000665	61.9341	63.033	67.3837	32.3489	76.9933	50.9785	BMSK0000656.1 BGIBMGA014347,KWMTBOMO00610 PF16012 Domain of unknown function (DUF4780)
BMSK0000666	520.668	401.256	548.822	33.4922	416.057	450.544	BMSK0000657.1 BGIBMGA014347,KWMTBOMO00610 PF16012 Domain of unknown function (DUF4780)
BMSK0000667	2.1814	0	1.83469	2.96721	0	0	BMSK0000658.1 BGIBMGA014347,KWMTBOMO00610 PF16012 Domain of unknown function (DUF4780)
BMSK0000668	5.02611	8.80533	5.69669	3.00044	5.00632	3.93607	BMSK0000659.1 BGIBMGA003848,KWMTBOMO00610 PF16012 uncharacterized protein LOC105841448
BMSK0000669	0	0.945784	2.86991	0	0	0	BMSK0000660.1 BGIBMGA013052
BMSK0000670	0	0.95317	1.97711	7.86041	2.32199	0	BMSK0000661.1 BGIBMGA003849
BMSK0000671	67.6079	99.2737	106.819	10.5728	101.023	96.189	BMSK0000662.1 BGIBMGA003850 KOG1545 GO:0016021,GO:0008076,GO:0005251,GO:0022843,GO:0005249,GO:0001508,GO:0048675,GO:0048150,GO:1903351,GO:0007619,GO:0009584,GO:0008345,GO:0007611,GO:0048047,GO:0045938,GO:0045838,GO:0071805,GO:0006813,GO:0007637,GO:0051260,GO:0045187,GO:0034765,GO:0060025,GO:0050909,GO:0030431 Sh
BMSK0000672	0	0	0	1.52366	0	0	BMSK0000663.1 BGIBMGA003851,KWMTBOMO00614 PF07885,PF00520,PF02214 KOG1545 K04874 GO:0016021,GO:0008076,GO:0005251,GO:0022843,GO:0005249,GO:0001508,GO:0048675,GO:0048150,GO:1903351,GO:0007619,GO:0009584,GO:0008345,GO:0007611,GO:0048047,GO:0045938,GO:0045838,GO:0071805,GO:0006813,GO:0007637,GO:0051260,GO:0045187,GO:0034765,GO:0060025,GO:0050909,GO:0030431 potassium voltage-gated channel protein Sha…
BMSK0000673	151.87	119.536	142.393	86.0732	150.364	205.2	BMSK0000664.1 BGIBMGA003900,KWMTBOMO00617 KOG2338,KOG0620 K18729 GO:0015030,GO:0005737,GO:0003730,GO:0070935,GO:0045930 protein angel-like ANGEL2
BMSK0000674	0	0	0	0	0	0	BMSK0000665.1 BGIBMGA003899,KWMTBOMO00617 PF03372 KOG2338 K18729 GO:0005801,GO:0005829,GO:0005783,GO:0005634,GO:0048471,GO:0008190,GO:0019904 Endonuclease/Exonuclease/phosphatase family Angel1
BMSK0000675	0	0	0	0	0	0	BMSK0000666.1 BGIBMGA003852,KWMTBOMO00619 PF16909,PF12624 KOG1809 K19526 GO:0015031 uncharacterized protein LOC101746464 Vps13b
BMSK0000676	32.3452	15.0724	32.9424	18.6242	52.3301	48.9724	BMSK0000667.1 BGIBMGA002599
BMSK0000677	43.6185	17.2885	26.3517	12.1351	35.8529	44.8862	BMSK0000668.1 BGIBMGA003853,KWMTBOMO00620 PF01490 KOG1304 GO:0016021,GO:0005886,GO:0015171,GO:0003333,GO:0040008 uncharacterized protein LOC110384939 isoform X2
BMSK0000678	0	0	0	0	0	0	BMSK0000669.1 BGIBMGA003898
BMSK0000679	0	0	0	0	0	0	BMSK0000670.1 BGIBMGA003855,KWMTBOMO00622 uncharacterized protein LOC105841444 isoform X2
BMSK0000680	4315.13	3744.79	4091.04	4064.91	3331.91	3298.13	BMSK0000671.1 BGIBMGA003856,KWMTBOMO00623 PF00324,PF13520 KOG1287 GO:0016323,GO:0016021,GO:0043231,GO:0005886,GO:0015297,GO:0015179 Y+L amino acid transporter 2 Slc7a6
BMSK0000681	197.297	139.228	204.3	6.0697	95.2742	131.668	BMSK0000672.1 BGIBMGA003857,KWMTBOMO00626 uncharacterized protein LOC101744456 isoform X2
BMSK0000682	270.048	205.591	259.672	13.6479	262.524	231.357	BMSK0000673.1 BGIBMGA003858,KWMTBOMO00627 PF07714,PF00069 KOG0605 2.7.11.1 K08790 GO:0030424,GO:0044297,GO:0005938,GO:0070451,GO:0005737,GO:0030425,GO:0005634,GO:0005524,GO:0046872,GO:0004674,GO:0048800,GO:0022416,GO:0048813,GO:0070593,GO:0035317,GO:0035556,GO:0006468,GO:0050773,GO:0048814,GO:0007165 serine/threonine-protein kinase tricorner isoform X1 [Papilio xuthus] trc
BMSK0000683	0	0	0	0	0	0	BMSK0000674.1 BGIBMGA003896
BMSK0000684	333.137	287.685	388.52	12.1588	334.513	385.388	BMSK0000675.1 BGIBMGA003859
BMSK0000685	0	0.965209	0	0	0	0	BMSK0000676.1 BGIBMGA003861,KWMTBOMO00633 PF06218 nitrogen permease regulator 2-like protein isoform X1
BMSK0000686	0	0	0	0	0	0	BMSK0000677.1 BGIBMGA011035,KWMTBOMO00634 PF13976,PF13961,PF07727,PF14223 KOG0017 2.7.7.49,3.4.23.- GO:0000943,GO:0004190,GO:0004519,GO:0003676,GO:0003964,GO:0008270,GO:0015074 Reverse transcriptase (R -dependent D polymerase)
BMSK0000687	0	0	0	0	0	0	BMSK0000678.1 BGIBMGA003894,KWMTBOMO00636 PF01490 KOG1304 K14209 GO:0005737,GO:0016021,GO:0005886,GO:0015171,GO:0005280,GO:0015187,GO:0015180,GO:0015193,GO:0015078,GO:0032973,GO:0003333,GO:0015816,GO:0015808,GO:1900925,GO:0035524,GO:0015824,GO:1902600,GO:0070881,GO:0010155,GO:0015828 proton-coupled amino acid transporter 1-like Slc36a2
BMSK0000688	0	0	0	0	0	0	BMSK0000679.1 BGIBMGA003893
BMSK0000689	481.623	574.566	353.153	312.566	407.583	589.133	BMSK0000680.1 BGIBMGA003892,KWMTBOMO00638 PF12894,PF04053,PF00400 KOG0276 K17302 GO:0030126,GO:0000139,GO:0005795,GO:0005198,GO:0006888,GO:0006891,GO:0006886,GO:0010883,GO:0006890 coatomer protein complex subunit beta 2 isoform X2 beta'COP
BMSK0000690	0	1.94468	0	0	0	0	BMSK0000681.1 BGIBMGA003891,KWMTBOMO00639 PF07531,PF05236 KOG2341 K03129 GO:0005634,GO:0005669,GO:0003677,GO:0003700,GO:0046982,GO:0001092,GO:0008134,GO:0045944,GO:0006355,GO:0006366,GO:0006367 transcription initiation factor TFIID subunit 4 Taf4
BMSK0000691	0	0	0	0	0	0	BMSK0000682.1 BGIBMGA003862,KWMTBOMO00640 PF00571,PF00654 KOG0475 K05012 GO:0005769,GO:0031901,GO:0005794,GO:0016021,GO:0005770,GO:0031902,GO:0030658,GO:0012506,GO:0015297,GO:0005524,GO:0030165,GO:0005247 XP 004924939.1 H(+)/Cl(-) exchange transporter 5 isoform X2 CLCN3
BMSK0000692	14.56	7.70854	29.9943	18.1306	10.6707	2.94325	BMSK0000683.1 BGIBMGA003863,KWMTBOMO00642 PF00001,PF10324 KOG3656 neuropeptide receptor A18 Sstr4
BMSK0000693	126.865	140.642	141.585	33.251	120.585	123.558	BMSK0000684.1 BGIBMGA003890,KWMTBOMO00643 PF14222 KOG1825 GO:0045177,GO:0030424,GO:0044297,GO:0005938,GO:0005737,GO:0030425,GO:0048800,GO:0000902,GO:0008407,GO:0070593,GO:0035317,GO:0007476,GO:0031175,GO:0035316,GO:0048601,GO:0045860,GO:0045893,GO:0050773,GO:0048814,GO:0042052 protein furry isoform X3 fry
BMSK0000694	0	0.968417	0.922338	0	0.835268	1.9854	BMSK0000685.1 BGIBMGA003864,KWMTBOMO00644 PF01490 KOG1303 os protein
BMSK0000695	0	0	0	0	0	0	BMSK0000686.1 BGIBMGA003865,KWMTBOMO00646 PF01597 KOG3373 K02437 GO:0005960,GO:0005759,GO:0005739,GO:0004047,GO:0006546,GO:0019464,GO:0009249 glycine cleavage system H protein-like [Papilio machaon] GCSH
BMSK0000696	8.43891	26.0286	16.0273	30.2497	10.8361	30.5158	BMSK0000687.1 BGIBMGA003889,KWMTBOMO16197 PF00231 KOG1531 K02136 GO:0000275,GO:0005739,GO:0046933,GO:0006754,GO:0015986,GO:1902600 ATP synthase subunit gamma, mitochondrial isoform X1 ATPsyngamma
BMSK0000697	0	0	0	0	0	0	BMSK0000688.1 BGIBMGA007013,KWMTBOMO13685
BMSK0000698	0	0	0	0	0	0	BMSK0000689.1 BGIBMGA003866,KWMTBOMO00650 PF00351,PF01842 KOG3820 1.14.16.1,1.14.16.4 K00500 GO:0005506,GO:0004505,GO:0004510,GO:0006726,GO:0006559,GO:0007616,GO:0042427,GO:0006571 phenylalanine hydroxylase Hn
BMSK0000699	21.0563	25.0127	17.9922	0	14.0506	23.5602	BMSK0000690.1 BGIBMGA003888,KWMTBOMO00651 PF00046,PF00412 KOG0490,KOG4577 GO:0005634,GO:0003700,GO:0000981,GO:0046872,GO:0000977,GO:0048749,GO:0007444,GO:0030182,GO:0045944,GO:0010468,GO:0006355 arrowhead PA isoform X1 Awh
BMSK0000701	286.762	250.935	270.704	56.0556	248.276	234.584	BMSK0000691.1 BGIBMGA003887
BMSK0000702	201.735	227.077	244.753	622.658	217.517	232.162	BMSK0000692.1 BGIBMGA003867,KWMTBOMO00652 PF13176,PF00515,PF07721,PF02188,PF13374,PF13424,PF17874,PF10579,PF13181,PF07719 KOG1130 K15837 GO:0005938,GO:0099738,GO:0005813,GO:0005737,GO:0005829,GO:0097575,GO:0016328,GO:0097431,GO:0032991,GO:0070840,GO:0001965,GO:0005092,GO:0042802,GO:0000166,GO:0008022,GO:0019904,GO:0043621,GO:0051301,GO:0000132,GO:0007186,GO:0051661,GO:0007052,GO:1904778,GO:190583…
BMSK0000703	2.10991	4.01778	1.77262	4.30013	6.39146	6.36408	BMSK0000693.1 BGIBMGA003867,KWMTBOMO00652 PF13176,PF00515,PF07721,PF02188,PF13374,PF13424,PF17874,PF10579,PF13181,PF07719 KOG1130 K15837 GO:0005938,GO:0099738,GO:0005813,GO:0005737,GO:0005829,GO:0097575,GO:0016328,GO:0097431,GO:0032991,GO:0070840,GO:0001965,GO:0005092,GO:0042802,GO:0000166,GO:0008022,GO:0019904,GO:0043621,GO:0051301,GO:0000132,GO:0007186,GO:0051661,GO:0007052,GO:1904778,GO:190583…
BMSK0000704	4.15709	10.5823	6.57452	4.54162	5.72485	9.78441	BMSK0000694.1 BGIBMGA013167,KWMTBOMO10197 uncharacterized protein LOC106133235 [Amyelois transitella]
BMSK0000705	4.16566	3.86634	3.7345	1.50506	16.5345	8.87647	BMSK0000695.1 BGIBMGA003868 PF16087 Helix-turn-helix domain (DUF4817)
BMSK0000706	0	0	0.990049	0	0.771774	0	BMSK0000696.1 BGIBMGA007356,KWMTBOMO14719
BMSK0000707	0	1.87754	0	0	0	0.988706	BMSK0000697.1 BGIBMGA003868 PF16087 Helix-turn-helix domain (DUF4817)
BMSK0000708	233.717	152.395	268.338	314.404	257.171	233.481	BMSK0000698.1 BGIBMGA014362
BMSK0000709	0	0	0	0	0.794356	0.960729	BMSK0000699.1 BGIBMGA003869,KWMTBOMO00654
BMSK0000710	1763.13	1192.44	2836.69	4158.8	2912.65	1988.12	BMSK0000700.1 BGIBMGA003869,KWMTBOMO00654
BMSK0000711	0	0	0	0	0	0	BMSK0000701.1 BGIBMGA003870,KWMTBOMO00654 PF00989,PF14598,PF13426,PF08448,PF00010,PF08447 KOG3561 K02296 GO:0033391,GO:0043231,GO:0005654,GO:0005634,GO:0016605,GO:0005667,GO:0017162,GO:0043425,GO:0003677,GO:0001228,GO:0000981,GO:0070888,GO:0051879,GO:0046982,GO:0070491,GO:0000980,GO:0043565,GO:0000976,GO:0032922,GO:0007623,GO:0060137,GO:0120163,GO:0045599,GO:2000323,GO:0032007,GO:0045892,GO:00904…
BMSK0000712	0	0	0	0	0	0	BMSK0000702.1 BGIBMGA003885,KWMTBOMO00655 PF07051 GO:0031410,GO:0005769,GO:0005794,GO:0016021,GO:0005764,GO:0055037,GO:0035162,GO:0035167,GO:0048542,GO:0046427,GO:2000736 ABF51351.1 ociad protein isoform 2 asrij
BMSK0000713	0	0	0	0	0	0	BMSK0000703.1 BGIBMGA003884,KWMTBOMO00656 PF07051 ociad protein isoform 1
BMSK0000714	1.02378	0	0	0	0.87298	1.01855	BMSK0000704.1 BGIBMGA003871,KWMTBOMO00657 uncharacterized protein LOC106102669 [Papilio polytes]
BMSK0000715	0	0	0	0	0	0	BMSK0000705.1 BGIBMGA003883,KWMTBOMO00659 PF13843 piggyBac transposable element-derived protein 3-like
BMSK0000716	0	0	0	0	0	0	BMSK0000706.1 BGIBMGA003872
BMSK0000717	1.03687	0	0	0	0	0	BMSK0000707.1 BGIBMGA003873
BMSK0000718	0	0	0	0	0	0	BMSK0000708.1 BGIBMGA003874,KWMTBOMO00660 PF00170,PF07716 KOG3119 K09057 GO:0005634,GO:0003677,GO:0001228,GO:0000981,GO:0003690,GO:0000977,GO:0043565,GO:0007275,GO:0045944,GO:0048511,GO:0035914,GO:0006366 hepatic leukemia factor isoform X10 HLF
BMSK0000719	0	0	0	0	0	0	BMSK0000709.1 BGIBMGA003735 PF13384 Homeodomain-like domain
BMSK0000720	0	0	0	0	1.61639	0	BMSK0000710.1 BGIBMGA003882,KWMTBOMO00661 PF01490 KOG1304 K14209 GO:0016021,GO:0005886,GO:0015171,GO:0003333,GO:0040008 proton-coupled amino acid transporter 1-like isoform X2
BMSK0000721	0	0	0	0	0	0	BMSK0000711.1 BGIBMGA012821
BMSK0000722	4.14951	0.958359	2.82957	0	3.24424	6.80657	BMSK0000712.1 BGIBMGA003875
BMSK0000723	0	0	0	0	0	0	BMSK0000713.1 BGIBMGA003876,KWMTBOMO00662 PF01490 KOG1304 K14209 GO:0016021,GO:0005886,GO:0015171,GO:0003333,GO:0040008 proton-coupled amino acid transporter 4-like [Papilio xuthus]
BMSK0000724	239.044	142.395	204.721	346.631	134.976	208.446	BMSK0000714.1 BGIBMGA013839
BMSK0000725	50.8624	47.0089	49.0098	7.59519	41.4487	36.0346	BMSK0000715.1 BGIBMGA003877,KWMTBOMO00663 uncharacterized protein LOC101741565 isoform X1
BMSK0000726	13.4986	0.961058	0	1.51308	17.1526	6.8412	BMSK0000716.1 BGIBMGA003878,KWMTBOMO00664 PF10328,PF00001 KOG3656 GO:0016021,GO:0005886,GO:0005919,GO:0004930,GO:0008366,GO:0048148,GO:0048149,GO:0035095,GO:0030866,GO:0060857,GO:0007186,GO:0019991,GO:0007419 G-protein coupled receptor moody moody
BMSK0000727	0	0	0	0	5.74069	3.92023	BMSK0000717.1 BGIBMGA003879,KWMTBOMO00665 olfactory receptor 3
BMSK0000728	4.1528	0	0	6.07034	4.06941	6.82437	BMSK0000718.1 BGIBMGA003880
BMSK0000729	0	0	0	0	0	0	BMSK0000719.1 BGIBMGA003881
BMSK0000730	63.8551	73.3604	66.1777	16.3113	64.6488	69.4972	BMSK0000720.1 BGIBMGA014468,KWMTBOMO16865
BMSK0000731	56.3999	43.7801	54.6175	32.8421	38.621	75.8179	BMSK0000721.1 BGIBMGA014338
BMSK0000732	0	0	0	10.5771	0	0.986076	BMSK0000722.1 BGIBMGA003213,KWMTBOMO00669 K20478 uncharacterized protein LOC101742877
BMSK0000733	384	407.775	379.644	1791.57	424.398	399.564	BMSK0000723.1 BGIBMGA003291
BMSK0000734	111.233	143.433	142.647	37.8173	124.49	110.682	BMSK0000724.1 BGIBMGA003290,KWMTBOMO00671 uncharacterized protein LOC101735501
BMSK0000735	0	0.967021	0	3.03655	0	0	BMSK0000725.1 BGIBMGA005445,KWMTBOMO00672 PF14214 KOG0987 uncharacterized protein LOC110385005, partial
BMSK0000736	0	0	0	0	0.779709	0	BMSK0000726.1 BGIBMGA002210,KWMTBOMO16649 PF12017 K23209 uncharacterized protein LOC101737771 isoform X3
BMSK0000737	39.0295	48.254	55.7645	22.8985	46.7284	47.8604	BMSK0000727.1 BGIBMGA003287,KWMTBOMO00673 PF06583 KOG4221 neogenin
BMSK0000738	0	0	0	0	0	0	BMSK0000728.1 BGIBMGA003286,KWMTBOMO00674 PF07679,PF13895,PF07686,PF13927,PF00041,PF08205,PF00047,PF16656 KOG4228,KOG4221 GO:0005887,GO:0043025,GO:0038023,GO:0007411,GO:0007155,GO:0055072,GO:1901215,GO:0030513 neogenin Neo1
BMSK0000739	0	0	0	0	0.808193	0	BMSK0000729.1
BMSK0000740	0	0	0	0	0	0	BMSK0000730.1 BGIBMGA003215,KWMTBOMO00677 DAZ-associated protein 2 isoform X2
BMSK0000741	0	0	0	0	0	0	BMSK0000731.1 BGIBMGA003285,KWMTBOMO00678 PF00010 KOG3910 K15603 GO:0005634,GO:0005667,GO:0043425,GO:0001228,GO:0003700,GO:0046982,GO:0042803,GO:0000978,GO:0043565,GO:0008134,GO:0008407,GO:0030237,GO:0061382,GO:0007400,GO:0061101,GO:0048663,GO:0048477,GO:0007422,GO:0045666,GO:0045944,GO:0045893,GO:0007423,GO:0035019 protein daughterless isoform X2 da
BMSK0000742	14.5656	22.1816	11.2353	34.7125	24.6745	7.86035	BMSK0000732.1 BGIBMGA002166
BMSK0000743	698.913	713.58	659.792	835.879	564.594	603.941	BMSK0000733.1 BGIBMGA003216,KWMTBOMO00680 PF01434 KOG0734 3.4.24.- GO:0016021,GO:0016020,GO:0005743,GO:0005739,GO:0016604,GO:0005524,GO:0004176,GO:0046872,GO:0004222,GO:0008283,GO:0006851,GO:0035694,GO:0034982,GO:0007005,GO:0043066,GO:0034214,GO:0006515,GO:0006508 Peptidase family M41 YME1L1
BMSK0000744	5150.45	7491.23	6122.66	14877.5	4594.45	6204.32	BMSK0000734.1 BGIBMGA003283,KWMTBOMO00681 PF12874,PF13894,PF13465,PF00096,PF07776 gastrula zinc finger protein XlCGF26.1-like [Amyelois transitella]
BMSK0000745	229.503	174.783	195.787	426.313	201.207	187.311	BMSK0000735.1 BGIBMGA003217,KWMTBOMO00682 PF13894,PF12171,PF12874,PF13465,PF13912,PF00096 zinc finger protein 431-like [Amyelois transitella]
BMSK0000746	251.966	277.268	244.768	207.83	261.763	250.297	BMSK0000736.1 BGIBMGA003282,KWMTBOMO00683 uncharacterized protein LOC101742051 isoform X2
BMSK0000747	0	0	0	0	0	0	BMSK0000737.1 BGIBMGA003281 uncharacterized protein LOC101742051 isoform X1
BMSK0000748	1.05731	0	0.91379	1.4663	2.77907	0	BMSK0000738.1 BGIBMGA003218,KWMTBOMO00684 KOG0629 4.1.1.15 K01580 GO:0005829,GO:0004351,GO:0030170,GO:0009449,GO:0006538,GO:0008345,GO:0007528,GO:0045213,GO:0008355,GO:0009612,GO:0007416 Gad1
BMSK0000749	19.7825	8.6948	22.4215	28.6143	12.3863	10.8396	BMSK0000739.1 BGIBMGA010086,KWMTBOMO12407
BMSK0000750	1058.09	1222.22	1216.52	1620.79	814.139	1094.14	BMSK0000740.1 BGIBMGA003219,KWMTBOMO00684 PF00282 KOG0629 4.1.1.15 K01580 GO:0005829,GO:0004351,GO:0030170,GO:0009449,GO:0006538,GO:0008345,GO:0007528,GO:0045213,GO:0008355,GO:0009612,GO:0007416 glutamate decarboxylase Gad1
BMSK0000751	0	0.960886	0	0	0	1.96292	BMSK0000741.1 BGIBMGA003220,KWMTBOMO00685 PF00282 KOG0629 4.1.1.15 K01580 GO:0005829,GO:0004351,GO:0030170,GO:0009449,GO:0006538,GO:0008345,GO:0007528,GO:0045213,GO:0008355,GO:0009612,GO:0007416 glutamate decarboxylase Gad1
BMSK0000752	0	0	0	0	0	2.01856	BMSK0000742.1 BGIBMGA003280,KWMTBOMO00686 PF13679 KOG2651 uncharacterized protein LOC105841464
BMSK0000753	4.15274	2.87922	1.88407	1.51831	5.69404	8.77087	BMSK0000743.1 BGIBMGA003279,KWMTBOMO00686 PF00675,PF08367 KOG2019 3.4.24.- K06972 GO:0005759,GO:0005739,GO:0046872,GO:0004222,GO:0016485,GO:0006508 presequence protease, mitochondrial-like
BMSK0000754	12.4351	6.92688	12.1666	1.40463	1.81119	5.24905	BMSK0000744.1 BGIBMGA003221,KWMTBOMO00687 PF08155,PF17835 KOG1490 K06943 GO:0005730,GO:0005634,GO:0005525,GO:0051301,GO:0090307,GO:0042254 nucleolar GTP-binding protein 1-like, partial Non1
BMSK0000755	6.33545	1.98069	0.916915	2.96108	3.47639	0	BMSK0000745.1 BGIBMGA003278,KWMTBOMO00688 PF03366 KOG3149 GO:0005671,GO:0072686,GO:0005634,GO:0042393,GO:0140030,GO:0017025,GO:0043966,GO:0000122,GO:0045892 uncharacterized protein LOC101741660 Yeats2
BMSK0000756	0	0	0	0	0	0	BMSK0000746.1 BGIBMGA003222,KWMTBOMO00689 PF16017 KOG3840 K10482 GO:0005737,GO:0001650,GO:0005634,GO:1901215,GO:0042327,GO:0044342 BTB/POZ domain-containing protein 10 Btbd10
BMSK0000757	0	0	2.83614	0	0	0	BMSK0000747.1 BGIBMGA003277,KWMTBOMO00690 uncharacterized protein LOC101741243
BMSK0000758	77.9627	119.351	72.2739	57.4916	54.8577	64.6317	BMSK0000748.1 BGIBMGA003276,KWMTBOMO00694 PF15868 Transcription activator MBF2
BMSK0000759	0	0	0.945145	0	1.67699	0	BMSK0000749.1 BGIBMGA003275,KWMTBOMO00694 testis-expressed protein 9
BMSK0000760	23.894	16.3399	29.1483	72.7454	32.6476	19.5397	BMSK0000750.1 BGIBMGA003223,KWMTBOMO00695 PF13915,PF13889 KOG2306 uncharacterized protein LOC101746182 FAM214A
BMSK0000761	61.3783	28.9267	60.8736	66.4233	147.978	144.385	BMSK0000751.1 BGIBMGA003274,KWMTBOMO00696 uncharacterized protein LOC101741103
BMSK0000762	85.1704	62.4481	91.2576	45.491	258.468	319.233	BMSK0000752.1 BGIBMGA003224,KWMTBOMO00698 PF04750 androgen-dependent TFPI-regulating protein-like isoform X2
BMSK0000763	1114.29	1066	1355.43	511.267	1127.43	863.4	BMSK0000753.1 BGIBMGA003273,KWMTBOMO00699 PF01607 zinc finger CCCH domain-containing protein 13
BMSK0000764	1384.09	1382.45	1551.87	599.504	1373.23	1579.58	BMSK0000754.1 BGIBMGA003272,KWMTBOMO00703 PF01607 GO:0005576,GO:0008061,GO:0090729 uncharacterized protein LOC101746039
BMSK0000765	0	0	0	0	0	0	BMSK0000755.1 BGIBMGA003225,KWMTBOMO00704 PF14719,PF00640 uncharacterized protein LOC106124770 [Papilio xuthus]
BMSK0000766	215.851	93.9642	180.146	18.2412	140.42	159.568	BMSK0000756.1 BGIBMGA003271,KWMTBOMO00705 hypothetical protein RR46 12751 [Papilio xuthus]
BMSK0000767	0	0	0	0	0	0	BMSK0000757.1 BGIBMGA003270,KWMTBOMO00706 PF01607 uncharacterized protein LOC101740538
BMSK0000768	35.2886	23.0193	34.8828	4.55844	26.8054	45.7555	BMSK0000758.1 BGIBMGA003226,KWMTBOMO00707 PF13894,PF12171,PF13465,PF00096,PF07776 gastrula zinc finger protein XlCGF26.1-like [Plutella xylostella]
BMSK0000769	0	0	0	0	0	0	BMSK0000759.1 BGIBMGA003227 PF12799,PF00560,PF13855,PF13516,PF13306 Leucine rich repeat
BMSK0000770	0	0	0	0	0	0	BMSK0000760.1 BGIBMGA003228,KWMTBOMO00708 PF01401 KOG3690 3.2.1.-,3.4.15.1 K01283 GO:0005615,GO:0016021,GO:0005886,GO:0004180,GO:0008239,GO:0008238,GO:0008237,GO:0008241,GO:0008270,GO:0008283,GO:0045777,GO:0003084,GO:0060319,GO:0003081 uncharacterized protein LOC110385007 ACE
BMSK0000771	3.00853	4.75177	4.93526	1.58499	4.64	0	BMSK0000761.1 BGIBMGA003269,KWMTBOMO00709 PF00560,PF13855,PF12799 GO:0030659,GO:0031012,GO:0005615,GO:0016021,GO:0005886,GO:0032474 Leucine rich repeat LRIG3
BMSK0000772	0	0	0	0	0	0	BMSK0000762.1 BGIBMGA003268,KWMTBOMO00709 PF14580,PF12799,PF00560,PF13855,PF13516,PF13306 KOG0619 chaoptin
BMSK0000773	12.1034	17.6861	17.2546	1.51364	10.0053	16.7547	BMSK0000763.1 BGIBMGA003229,KWMTBOMO00710 PF02460,PF12349,PF00368 KOG2480 1.1.1.34 K00021 GO:0005789,GO:0016021,GO:0004420,GO:0050661,GO:0015936,GO:0008299 3-hydroxy-3-methylglutaryl-CoA reductase precursor HMGR
BMSK0000774	74.3395	40.1272	33.0641	8.89096	52.8107	51.4182	BMSK0000764.1 BGIBMGA000204,KWMTBOMO00712 PF08295,PF02671,PF16879 KOG4204 K11644 GO:0000785,GO:0000776,GO:0005730,GO:0005654,GO:0005634,GO:0032991,GO:0016580,GO:0005667,GO:0017053,GO:0003682,GO:0003677,GO:0003700,GO:0033558,GO:0044877,GO:0003723,GO:0001102,GO:0001103,GO:0003714,GO:0008134,GO:0000976,GO:0002218,GO:0007568,GO:0034613,GO:1903351,GO:0071333,GO:0006260,GO:0002244,GO:0016575,GO:0001701…
BMSK0000775	49.9271	74.2187	34.6667	84.5759	63.2503	60.8603	BMSK0000765.1 BGIBMGA003265,KWMTBOMO00714 PF00046 KOG0489 K08025 GO:0005829,GO:0005730,GO:0005634,GO:0003700,GO:0000981,GO:0043565,GO:0009653,GO:0031018,GO:0006959,GO:0048812,GO:0006357,GO:0021520 Homeodomain MNX1
BMSK0000776	1905.4	1983.6	1949.05	4338.75	1672.29	1804.1	BMSK0000766.1 BGIBMGA003230,KWMTBOMO00715 PF14318,PF00946 2.1.1.296,2.1.1.56,2.7.7.88,2.7.7.48 GO:0030430,GO:0019012,GO:0005524,GO:0004482,GO:0003968,GO:0019083 R -directed R polymerase L [Papilio machaon] L
BMSK0000777	162.313	240.174	264.919	70.9219	183.473	220.142	BMSK0000767.1 BGIBMGA003264,KWMTBOMO00714 uncharacterized protein LOC106124102 [Papilio xuthus]
BMSK0000778	0	0	0	0	0	0	BMSK0000768.1 BGIBMGA003263,KWMTBOMO00716 PF01424 KOG2953 K02360 GO:0005634,GO:0003723 R3H domain-containing protein 2 isoform X2 R3HDM2
BMSK0000779	66.4614	84.3932	72.6434	219.199	83.1937	64.7596	BMSK0000769.1 BGIBMGA003262,KWMTBOMO00717 uncharacterized protein LOC105841465
BMSK0000780	388.695	302.013	345.734	862.345	312.725	260.032	BMSK0000770.1 BGIBMGA003231
BMSK0000781	595.025	585.376	576.436	1741.22	747.658	645.352	BMSK0000771.1 BGIBMGA003232
BMSK0000782	4.21972	6.02981	7.08409	2.86374	5.49178	3.18778	BMSK0000772.1 BGIBMGA003233,KWMTBOMO00719 KOG0489 K09321 GO:0005634,GO:0003700,GO:0043565,GO:0007420,GO:0051960,GO:0006355 homeobox protein ceh-2 unpg
BMSK0000783	15.6075	19.2925	15.9124	3.01768	15.6348	28.5041	BMSK0000773.1 BGIBMGA003234,KWMTBOMO00720 PF13873 Myb/SANT-like D -binding domain
BMSK0000784	187.675	84.3067	148.889	81.0149	127.242	118.877	BMSK0000774.1 BGIBMGA003235,KWMTBOMO00720 uncharacterized LOC101739914 isoform X3
BMSK0000785	0	0	0	0	0	0	BMSK0000775.1 BGIBMGA003260,KWMTBOMO00721 PF12874,PF12171,PF13894,PF13465,PF13912,PF00096,PF05605 zinc finger protein 235-like isoform X2
BMSK0000786	0	0	0	0	0	0	BMSK0000776.1 BGIBMGA003259,KWMTBOMO00722 PF00458,PF13410,PF09334 KOG1247 6.1.1.10 K01874 GO:0017101,GO:0005829,GO:0005730,GO:0005524,GO:0004825,GO:0000049,GO:0006431 methionine--tR ligase, cytoplasmic mars
BMSK0000787	23.9483	63.7686	38.2983	9.03492	29.7342	10.8416	BMSK0000777.1 BGIBMGA003258,KWMTBOMO00723 PF02518,PF10436 KOG0787 2.7.11.2 K00898 GO:0005759,GO:0005524,GO:0004672,GO:0004740,GO:0006006,GO:0006090 pyruvate dehydrogenase kinase Pdk
BMSK0000788	0	0	0	0	0	0	BMSK0000778.1 BGIBMGA011305
BMSK0000789	0	0	0	0	0	0	BMSK0000779.1 BGIBMGA003236,KWMTBOMO00724 PF06094 KOG4450 2.3.2.- K19761 GO:0061929,GO:0016746,GO:0042219 putative gamma-glutamylcyclotransferase CG2811 isoform X8
BMSK0000790	0	0	0	0	0	0	BMSK0000780.1 BGIBMGA003237,KWMTBOMO00725 PF01585 KOG2809 GO:0003676 G patch domain-containing protein 4 Gpatch4
BMSK0000791	0	0	0	0	0	0	BMSK0000781.1 BGIBMGA003238,KWMTBOMO00726 PF05071 KOG3382 K11352 GO:0005747,GO:0005739,GO:0009055,GO:0008137,GO:0006979 probable DH dehydrogenase [ubiquinone] 1 alpha subcomplex subunit 12 [Amyelois transitella]
BMSK0000792	0	0	0	0	0	0	BMSK0000782.1 BGIBMGA003239,KWMTBOMO00729 uncharacterized protein LOC101744603
BMSK0000793	0	0	0	0	0	0	BMSK0000783.1 BGIBMGA003240,KWMTBOMO00729 uncharacterized protein LOC105841468
BMSK0000794	0	0	0	0	0	0	BMSK0000784.1 BGIBMGA006113,KWMTBOMO12801 PF03564 Protein of unknown function (DUF1759)
BMSK0000795	0	0	0	0	0	0	BMSK0000785.1 BGIBMGA003257,KWMTBOMO00728 PF13870 coiled-coil domain-containing protein 113-like [Papilio polytes]
BMSK0000796	109.723	131.445	104.757	216.798	118.232	101.523	BMSK0000786.1 BGIBMGA003256 PF13576,PF12523,PF08017 Pentapeptide repeats (9 copies)
BMSK0000797	0	0	0	0	0	0	BMSK0000787.1 BGIBMGA003255,KWMTBOMO00730 PF00100 uncharacterized protein LOC101738839 isoform X1
BMSK0000798	0	0	0	0	0	0	BMSK0000788.1 BGIBMGA011583,KWMTBOMO13883 PF14529,PF03372 Endonuclease-reverse transcriptase
BMSK0000799	0	0	0	0	0	0	BMSK0000789.1 BGIBMGA003254,KWMTBOMO00731 GO:0005576,GO:0007218
BMSK0000800	0	0	0	0	0	0	BMSK0000790.1 BGIBMGA003253,KWMTBOMO00731 GO:0005576,GO:0007218 ITG-containing peptide
BMSK0000801	0	0	0	0	0	0	BMSK0000791.1 BGIBMGA003252 uncharacterized protein LOC101738700
BMSK0000802	0	0	0	0	0	0	BMSK0000792.1 BGIBMGA003241,KWMTBOMO00732 MATH and LRR domain-containing protein PFE0570w
BMSK0000803	0	0	0	0	0.808193	0	BMSK0000793.1 BGIBMGA003251,KWMTBOMO00733 uncharacterized protein LOC101738165
BMSK0000804	0	0	0	0	4.04096	0	BMSK0000794.1 BGIBMGA003242 uncharacterized protein LOC101738039
BMSK0000805	278.137	228.264	259.331	94.7417	351.89	310.035	BMSK0000795.1 BGIBMGA003250,KWMTBOMO00734 uncharacterized protein LOC106130830 [Amyelois transitella]
BMSK0000806	0	0	0.942394	0	0	0	BMSK0000796.1 BGIBMGA003243,KWMTBOMO00735 PF05811 KOG3377 protein FAM136A-like [Amyelois transitella] fam136a
BMSK0000807	0	0	0	0	0	0	BMSK0000797.1 BGIBMGA003244 uncharacterized protein LOC101737341
BMSK0000808	38.4565	59.6574	52.583	69.6211	35.1829	79.2803	BMSK0000798.1 BGIBMGA003245,KWMTBOMO00737 TBC1 domain family member 5 homolog A
BMSK0000809	67.5416	67.3164	80.8111	128.739	71.9079	67.4697	BMSK0000799.1 BGIBMGA003246 uncharacterized protein LOC101736924
BMSK0000810	0	0	0	0	0	0.96988	BMSK0000800.1 BGIBMGA003247,KWMTBOMO00738 uncharacterized protein LOC101736796
BMSK0000811	12.4842	10.6074	11.2369	9.05672	12.334	4.91177	BMSK0000801.1 BGIBMGA003249,KWMTBOMO00739 chorion class CA protein ERA.2-like isoform X1
BMSK0000812	32.502	24.5478	28.3441	61.9888	30.0535	35.4903	BMSK0000802.1 BGIBMGA003248,KWMTBOMO00740 PF01723 GO:0042600,GO:0005213,GO:0007304,GO:0007275 chorion class CB protein M5H4-like
BMSK0000814	6.24719	11.5935	3.73675	10.5417	6.60653	10.8403	BMSK0000803.1 BGIBMGA013315 uncharacterized protein LOC110384991
BMSK0000815	208.4	208.088	205.989	676.181	180.77	235.254	BMSK0000804.1 BGIBMGA013314,KWMTBOMO14388 K04707
BMSK0000816	134.087	150.129	89.186	119.544	171.883	167.413	BMSK0000805.1 BGIBMGA013313,KWMTBOMO14388 PF13920,PF13639,PF02762,PF00097,PF14447 KOG1785 2.3.2.27 K04707 GO:0005929,GO:0005829,GO:0016600,GO:0005925,GO:0005794,GO:0030426,GO:0042629,GO:0045121,GO:0048471,GO:0005886,GO:0045296,GO:0005509,GO:0046875,GO:0005154,GO:0036312,GO:0001784,GO:0030971,GO:0017124,GO:0061630,GO:0004842,GO:0007166,GO:0006974,GO:0071364,GO:1990090,GO:0090650,GO:0036120,GO:0019…
BMSK0000817	152.332	177.627	165.29	396.054	153.857	133.014	BMSK0000806.1 BGIBMGA012243
BMSK0000818	0	0	0	0	0	0	BMSK0000807.1 BGIBMGA005664,KWMTBOMO10093 PF01204 KOG0602 3.2.1.28 GO:0016323,GO:0004555,GO:0005991 Trehalase
BMSK0000819	0	0	0	0	0	0	BMSK0000808.1 BGIBMGA005665,KWMTBOMO10092 PF01204 KOG0602 3.2.1.28 K01194 GO:0016323,GO:0004555,GO:0005991 Trehalase
BMSK0000820	0	0	0	0	0	0	BMSK0000809.1 BGIBMGA005666,KWMTBOMO10091 PF00271,PF00270,PF16124,PF04851 KOG0351,KOG0353 3.6.4.12 K10899 GO:0005694,GO:0005737,GO:0005654,GO:0005634,GO:0036310,GO:0005524,GO:0043140,GO:0003677,GO:0009378,GO:0032508,GO:0006310,GO:0006281,GO:0006260,GO:0000724 Helicase conserved C-terminal domain Recql
BMSK0000821	0	0	0	0	0	0	BMSK0000810.1 BGIBMGA005547,KWMTBOMO10090 PF02944,PF13837,PF10545 K09427 transcription factor Adf-1-like [Amyelois transitella]
BMSK0000822	0	0	0	0	0	0	BMSK0000811.1 BGIBMGA005546,KWMTBOMO10089 PF12874,PF12171,PF13894,PF13465,PF00096,PF05605 KOG1721 Zinc finger, C2H2 type
BMSK0000823	0	0	0	0	0	0	BMSK0000812.1 BGIBMGA005668,KWMTBOMO10088 PF00561,PF00326,PF12146 K01303 acylamino-acid-releasing enzyme
BMSK0000824	0	0	0	0	0	0	BMSK0000813.1 BGIBMGA005669,KWMTBOMO10087 PF00250 KOG2294 K09402 GO:0005634,GO:0003700,GO:0043565,GO:0060271,GO:0007368,GO:0003351,GO:0003146,GO:0001947,GO:0060296,GO:0009611 forkhead box protein J1-B-like [Amyelois transitella] foxj1a
BMSK0000825	1943.13	1685.62	1666.85	2222.03	1969.79	2048.55	BMSK0000814.1 BGIBMGA005545,KWMTBOMO09582 PF00732 KOG1238 1.1.5.9 GO:0005576,GO:0050660,GO:0016614,GO:0006006,GO:0008364,GO:0046693 GMC oxidoreductase Gld
BMSK0000826	0	0	0	0	0	0	BMSK0000815.1 BGIBMGA005544,KWMTBOMO10086 PF00432 KOG0366 2.5.1.60 K05956 GO:0005829,GO:0005886,GO:0005968,GO:0004663,GO:0017137,GO:0008270,GO:0006464,GO:0043687,GO:0018344,GO:0018342,GO:0042981,GO:0007601 geranylgeranyl transferase type-2 subunit beta [Amyelois transitella] RABGGTB
BMSK0000827	0	0	0	0	0	0	BMSK0000816.1 BGIBMGA013336,KWMTBOMO00748 PF00609,PF00781,PF14513 KOG1169 2.7.1.107 K00901 GO:0005886,GO:0005524,GO:0005509,GO:0004143,GO:0003951,GO:0046339,GO:0046486,GO:0035556,GO:0046834,GO:0016310,GO:0007205 diacylglycerol kinase 1 isoform X1 [Papilio xuthus] Dgk
BMSK0000828	0	0	0	0	0	0	BMSK0000817.1 BGIBMGA013340,KWMTBOMO00750 PF00186 KOG1324 1.5.1.3 K00287 GO:0004146,GO:0050661,GO:0006545,GO:0006730,GO:0046654 dihydrofolate reductase-like isoform X1 DHFR
BMSK0000829	0	0	0	0	0	0.96988	BMSK0000818.1 BGIBMGA013338,KWMTBOMO00752 uncharacterized protein
BMSK0000830	0	0	0	0	0.808193	0	BMSK0000819.1 BGIBMGA009630
BMSK0000831	0	0.956991	0	0	0	0	BMSK0000820.1 BGIBMGA009631,KWMTBOMO00753 chorion class A proteins Ld9-like [Papilio machaon]
BMSK0000832	0	0	0	0	0	0	BMSK0000821.1 BGIBMGA009629,KWMTBOMO00754 PF01723 chorion class B protein M2410-like
BMSK0000833	9.13292	9.88346	1.88773	4.48284	13.6197	10.0149	BMSK0000822.1 BGIBMGA009632 chorion class CA protein ERA.3-like
BMSK0000834	0	0	0	0	0	0	BMSK0000823.1 BGIBMGA009633,KWMTBOMO00755 uncharacterized protein LOC101740664
BMSK0000835	0	0	0	0	0	0	BMSK0000824.1 BGIBMGA009628 chorion class CA protein ERA.2-like
BMSK0000836	0	0	0	0	0	0	BMSK0000825.1 BGIBMGA012243
BMSK0000837	0	0	0	0	0	0	BMSK0000826.1 BGIBMGA009722,KWMTBOMO00764 PF01723 GO:0042600,GO:0005213,GO:0007304,GO:0007275 chorion class CB protein M5H4-like, partial
BMSK0000838	0	0	0	0	0	0	BMSK0000827.1 BGIBMGA009721,KWMTBOMO00756 PF01723 GO:0042600,GO:0005213,GO:0007304,GO:0007275 chorion class B protein PC10
BMSK0000839	0	0	0	0	0	0	BMSK0000828.1 BGIBMGA009720,KWMTBOMO00757 PF01723 GO:0042600,GO:0005213,GO:0007304,GO:0007275 chorion class CB protein M5H4-like
BMSK0000840	144.071	443.104	178.709	668.846	198.288	232.356	BMSK0000829.1 BGIBMGA009719,KWMTBOMO00759 PF01723 GO:0042600,GO:0005213,GO:0007304,GO:0007275 chorion early B
BMSK0000841	0	7.18391	2.71834	7.2976	0	4.35346	BMSK0000830.1 KWMTBOMO00760 PF01723 chorion early A ERA.4
BMSK0000842	120.288	110.311	121.647	26.757	101.582	97.358	BMSK0000831.1 BGIBMGA009718
BMSK0000843	0	0	0	0	0	0	BMSK0000832.1 BGIBMGA009714,KWMTBOMO00772 PF17223 cuticular protein hypothetical 1 precursor
BMSK0000844	4.15064	3.84308	0.937061	4.53125	2.45168	1.95491	BMSK0000833.1 BGIBMGA000161
BMSK0000845	185.312	186.411	163.539	277.188	130.398	146.769	BMSK0000834.1 BGIBMGA009717,KWMTBOMO01504
BMSK0000846	227.915	283.732	255.384	422.232	230.654	274.445	BMSK0000835.1 KWMTBOMO00762 PF01723 GO:0042600,GO:0005213,GO:0007304,GO:0007275 chorion protein ERA.1
BMSK0000847	605.857	723.762	588.559	1855.28	611.897	621.824	BMSK0000836.1 BGIBMGA009722,KWMTBOMO00764 PF01723 GO:0042600,GO:0005213,GO:0007304,GO:0007275 chorion class CB protein M5H4 precursor
BMSK0000848	553.229	685.967	606.75	1850.25	596.148	607.756	BMSK0000837.1 BGIBMGA009716,KWMTBOMO00765 PF01723 chorion early B
BMSK0000849	103.855	79.7224	104.46	59.1557	73.3424	98.5614	BMSK0000838.1 BGIBMGA009715,KWMTBOMO00767 PF01723 GO:0042600,GO:0005213,GO:0007304,GO:0007275 chorion class CB protein M5H4-like
BMSK0000850	132.198	122.625	96.2933	215.508	103.912	94.5115	BMSK0000839.1 BGIBMGA009722,KWMTBOMO00770 PF01723 GO:0042600,GO:0005213,GO:0007304,GO:0007275 chorion early B
BMSK0000851	17.7244	1.93797	8.37564	3.00078	5.82071	7.92431	BMSK0000840.1 BGIBMGA009723
BMSK0000852	0	0	0	0	0	0	BMSK0000841.1 BGIBMGA009713 uncharacterized protein LOC101741934
BMSK0000853	1045.01	1240.89	1099.48	1650.63	1120.65	1116.88	BMSK0000842.1 BGIBMGA009712,KWMTBOMO00773 PF01569 3.1.3.9 K01084 GO:0005789,GO:0016021,GO:0004346,GO:0006094,GO:0051156,GO:0042593,GO:0050796 glucose-6-phosphatase isoform X2 G6PC2
BMSK0000854	9.37065	9.66089	9.3423	48.1925	16.515	11.825	BMSK0000843.1 BGIBMGA009709,KWMTBOMO00719 K09320 homeobox even-skipped homolog protein 1
BMSK0000855	80.1125	61.7257	46.8111	9.05492	48.5317	47.1658	BMSK0000844.1 BGIBMGA009724,KWMTBOMO00775 PF00909 KOG0682 K03320 GO:0005887,GO:0008519,GO:0072488 putative ammonium transporter 2 [Papilio machaon] amt-3
BMSK0000856	0	0	0	0	0	0	BMSK0000845.1 BGIBMGA009708,KWMTBOMO00776 PF14629 KOG2228 K02606 GO:0005664,GO:0005524,GO:0003677,GO:0006260 origin recognition complex subunit 4 orc4
BMSK0000857	97.2711	154.116	116.772	471.126	117.688	122.13	BMSK0000846.1 BGIBMGA009707,KWMTBOMO00780 PF01585 uncharacterized protein LOC106141340 [Amyelois transitella]
BMSK0000858	2.05767	0.978805	0	0	1.59271	0	BMSK0000847.1 BGIBMGA009706,KWMTBOMO00782 PF06747 KOG3458 K03952 GO:0005758,GO:0005747,GO:0005739,GO:0006120,GO:0032981 DH dehydrogenase [ubiquinone] 1 alpha subcomplex subunit 8 NDUFA8
BMSK0000859	918.629	1121.65	978.066	805.393	1138.42	971.476	BMSK0000848.1 BGIBMGA009726,KWMTBOMO00783 PF01997 KOG3067 3.1.-.- GO:0005737,GO:0005634,GO:0004521,GO:0042802,GO:0003729,GO:0044877,GO:0003723,GO:0043565,GO:0003697 translin Tsn
BMSK0000860	233.281	256.155	261.402	443.972	173.627	147.951	BMSK0000849.1 BGIBMGA009705,KWMTBOMO00784 PF16012,PF01585 uncharacterized protein LOC101742758 isoform X1
BMSK0000861	1.03021	0.976733	0	0	0.796978	0	BMSK0000850.1 BGIBMGA009727,KWMTBOMO00785 PF11952,PF01585 KOG1721 GO:0005730,GO:0005654,GO:0005634,GO:0006397 uncharacterized protein LOC101743957 paxt-1
BMSK0000862	3630.17	3916.05	3745.36	4993.31	3640.64	3715.27	BMSK0000851.1 BGIBMGA000058,KWMTBOMO13581 KOG0987 3.6.4.12 GO:0005524,GO:0003677,GO:0003678,GO:0006310,GO:0006281,GO:0000723 pif1
BMSK0000863	3853.3	4335.04	4147.37	6438.96	3855	4415.03	BMSK0000852.1 BGIBMGA009728 ecdysis triggering hormone preproprotein
BMSK0000864	10.3892	18.2891	9.36287	0	14.7605	6.86074	BMSK0000853.1 BGIBMGA009704,KWMTBOMO00786 PF11969,PF01230 KOG3275 3.-.-.- K02503 GO:0005737,GO:0000118,GO:0016787,GO:0000166,GO:0072332,GO:0009154,GO:0006355 protein kinase c inhibitor isoform X1 HINT1
BMSK0000865	63.0797	63.2958	68.8213	23.4064	74.2947	88.3443	BMSK0000854.1 BGIBMGA009703,KWMTBOMO00787 KOG3275 3.-.-.- K02503 GO:0005739,GO:0005730,GO:0016787,GO:0000166,GO:0006915,GO:0016042,GO:2000757,GO:0006694 histidine triad nucleotide-binding protein 2, mitochondrial-like Hint2
BMSK0000866	230.58	286.327	226.578	546.517	247.107	239.41	BMSK0000855.1 BGIBMGA009702,KWMTBOMO00788 PF03071 KOG1413 2.4.1.101 K00726 GO:0005797,GO:0000139,GO:0016021,GO:0003827,GO:0030145,GO:0016262,GO:0006013,GO:0006487,GO:0018279 acetylglucosaminyltransferase MGAT1
BMSK0000867	16.6086	30.7252	51.713	0	31.7799	25.3672	BMSK0000856.1 BGIBMGA009729 homeobox protein MSH-A
BMSK0000868	35.5	50.5562	25.0168	1.49411	31.8509	38.8586	BMSK0000857.1 BGIBMGA009701,KWMTBOMO00789 PF02935 KOG4527 K02272 GO:0016021,GO:0005743,GO:0004129 cytochrome c oxidase subunit 7C, mitochondrial-like [Plutella xylostella] COX7C
BMSK0000869	12.5329	2.91836	4.62921	17.9162	5.87568	10.9716	BMSK0000858.1 BGIBMGA009700,KWMTBOMO00790 PF02935 KOG4527 K02272 GO:0016021,GO:0005743,GO:0045277,GO:0004129,GO:0006123 cytochrome c oxidase subunit 7C, mitochondrial-like [Plutella xylostella] COX7C
BMSK0000871	0	0	0	0	0	0	BMSK0000859.1 BGIBMGA009731,KWMTBOMO00791 PF15359 protein CDV3 homolog
BMSK0000872	0	0.980108	0	0	0	0	BMSK0000860.1 BGIBMGA009732,KWMTBOMO00792 PF00022 KOG0680,KOG0676 K11662 GO:0005737,GO:0005856,GO:0005634,GO:0006338 ARP6 actin-related protein 6-like protein ACTR6
BMSK0000873	0	1.9234	0	1.51085	0.818334	0	BMSK0000861.1 BGIBMGA009733 K02270 cytochrome c oxidase subunit 7A1, mitochondrial-like
BMSK0000874	0	0	0	0	0	0	BMSK0000862.1 BGIBMGA009699,KWMTBOMO00793 PF00118 KOG0357 K09497 GO:0044297,GO:0005813,GO:0005832,GO:0005874,GO:0005730,GO:0005524,GO:0048487,GO:0031681,GO:0003730,GO:0048027,GO:0051082,GO:0007339,GO:1904851,GO:0032212,GO:0006457,GO:0050821,GO:0009615,GO:1901998 T-complex protein 1 subunit epsilon Cct5
BMSK0000875	0	0	0	0	0	0	BMSK0000863.1 BGIBMGA009698,KWMTBOMO00794 PF01849 KOG2239 K03626 GO:0005854,GO:0007275,GO:0015031 nascent polypeptide associated complex protein alpha subunit Nacalpha
BMSK0000876	441.518	547.864	530.316	768.38	397.477	429.868	BMSK0000864.1 BGIBMGA009695,KWMTBOMO00803 PF00704 KOG2806 3.2.1.14 K01183 GO:0005576,GO:0005615,GO:0008061,GO:0004568,GO:0006032,GO:0040003,GO:0008362,GO:0018990,GO:0008363,GO:0000272,GO:0042060 probable chitinase 2 [Plutella xylostella] Cht2
BMSK0000877	8.30409	12.4718	10.3674	6.0761	4.06366	12.6609	BMSK0000865.1 BGIBMGA009734,KWMTBOMO00795 PF00887 KOG0817 GO:0016021,GO:0005778,GO:0000062,GO:0008289,GO:0030242 acyl-CoA-binding domain-containing protein 5 isoform X1 Acbd5
BMSK0000878	0	0	0	0	0	0	BMSK0000866.1 BGIBMGA009696,KWMTBOMO00801 PF08433,PF13671 KOG3062 K15456 GO:0033588,GO:0005524,GO:0006357,GO:0002098 protein KTI12 homolog [Plutella xylostella] kti12
BMSK0000879	1.04597	0	0	0	0	0	BMSK0000867.1 BGIBMGA009697,KWMTBOMO00799 PF07714,PF00069 KOG3653 2.7.11.30 K04671 GO:0016324,GO:0009925,GO:0005901,GO:0009986,GO:0005913,GO:0005737,GO:0030425,GO:0005615,GO:0005887,GO:0043025,GO:0005654,GO:0005886,GO:0014069,GO:0043235,GO:0044214,GO:0016362,GO:0005524,GO:0036122,GO:0098821,GO:0019838,GO:0046872,GO:0046332,GO:0005026,GO:0005024,GO:0009952,GO:0003176,GO:0060840,GO:0060413,GO:00019…
BMSK0000880	0	0	0	0	0	0.977605	BMSK0000868.1 BGIBMGA009735,KWMTBOMO00800 PF07942 KOG2798 2.1.1.22 K19787 GO:0005829,GO:0005634,GO:0030735,GO:0008757,GO:0035498 carnosine N-methyltransferase
BMSK0000881	12.4663	3.85419	11.1992	7.52214	0.822825	6.87643	BMSK0000869.1 BGIBMGA009694,KWMTBOMO00805 PF13365,PF00089 KOG3627 3.4.21.- GO:0016021,GO:0005886,GO:0004252,GO:0051017,GO:0007010,GO:0006508,GO:0035220 Trypsin Sb
BMSK0000882	2.08681	1.94063	3.71826	2.9976	0	0.992687	BMSK0000870.1 BGIBMGA009694,KWMTBOMO00805 PF13365,PF00089 KOG3627 3.4.21.- GO:0016021,GO:0005886,GO:0004252,GO:0051017,GO:0007010,GO:0006508,GO:0035220 serine proteinase stubble isoform X2 [Papilio machaon] Sb
BMSK0000883	0	0	0	0	0	0	BMSK0000871.1 BGIBMGA009736,KWMTBOMO00806 coagulation factor VII
BMSK0000884	2.154	3.0823	3.61323	1.46058	0	0	BMSK0000872.1 BGIBMGA009737,KWMTBOMO00807 PF00089 KOG3627 3.4.21.- GO:0016021,GO:0098595,GO:0005886,GO:0004252,GO:0035149,GO:0006508,GO:0060439 coagulation factor VII isoform X2 lint
BMSK0000885	0	0.963278	1.81545	0	0.836273	0	BMSK0000873.1 BGIBMGA009693,KWMTBOMO00808 PF01401 KOG3690 3.2.1.-,3.4.15.1 GO:0005615,GO:0016021,GO:0005886,GO:0004180,GO:0008239,GO:0008238,GO:0008237,GO:0008241,GO:0008270,GO:0008283,GO:0045777,GO:0003084,GO:0060319,GO:0003081 angiotensin-converting enzyme-like [Amyelois transitella] ACE
BMSK0000886	0	0	0.908389	1.46688	1.89822	0	BMSK0000874.1 BGIBMGA009738 PF16087 Helix-turn-helix domain (DUF4817)
BMSK0000887	162.108	152.922	166.297	95.405	159.382	267.974	BMSK0000875.1 BGIBMGA006046,KWMTBOMO01661 uncharacterized protein LOC105842573
BMSK0000888	16.566	29.991	15.3159	12.9966	28.9628	42.083	BMSK0000876.1 BGIBMGA009740,KWMTBOMO00813 PF06432,PF00160 KOG0885,KOG0883 K12737 GO:0071005,GO:0003755,GO:0006457,GO:0000413 peptidyl-prolyl cis-trans isomerase CWC27 homolog isoform X1 cwc27
BMSK0000889	0	0	0	0	0	0	BMSK0000877.1 BGIBMGA009742,KWMTBOMO00820 PF00024 uncharacterized protein LOC105842585
BMSK0000890	824.71	702.241	827.067	100.427	695.136	756.916	BMSK0000878.1 BGIBMGA009743,KWMTBOMO00821 PF00089 KOG3627 3.4.21.- GO:0016021,GO:0098595,GO:0005886,GO:0004252,GO:0035149,GO:0006508,GO:0060439 serine proteinase stubble lint
BMSK0000891	2940.15	2876.55	2577.11	3431.82	2708.05	3209.46	BMSK0000879.1 BGIBMGA009692,KWMTBOMO00822 KOG0628 4.1.1.22 K01590 GO:0004398,GO:0030170,GO:0042423,GO:0006520,GO:0043052 Hdc
BMSK0000892	15.5703	10.568	13.1386	9.07597	9.79777	8.79266	BMSK0000880.1 BGIBMGA009691,KWMTBOMO00822 PF01212,PF00282 KOG0628 4.1.1.22 K01590 GO:0004398,GO:0030170,GO:0042423,GO:0006520,GO:0043052 histidine decarboxylase isoform X1 Hdc
BMSK0000894	1940.88	2480.94	2297.31	7522.82	2177.61	2116.53	BMSK0000881.1 BGIBMGA009744,KWMTBOMO00824 PF00348 KOG0776 2.5.1.91 K12505 GO:0005829,GO:0005739,GO:1990234,GO:0046982,GO:0000010,GO:0008299,GO:0051290,GO:0050878,GO:0006744 decaprenyl-diphosphate synthase subunit 2-like [Amyelois transitella] Pdss2
BMSK0000895	9633.45	13939.5	10597.7	36039.1	12906.8	13150	BMSK0000882.1 BGIBMGA009690,KWMTBOMO00826 PF04750 GO:0016021,GO:0005886 androgen-dependent TFPI-regulating protein ADTRP
BMSK0000896	3.13032	0.992749	2.63278	4.25794	0.900678	3.14087	BMSK0000883.1 BGIBMGA009689,KWMTBOMO00827 PF04750 GO:0005901,GO:0009986,GO:0016021,GO:0016020,GO:0016787,GO:0002042,GO:0140052,GO:0042758,GO:0030195,GO:0003332,GO:1903038,GO:0002686,GO:2000402,GO:0050709,GO:0010628,GO:0001934,GO:0043491 androgen-dependent TFPI-regulating protein Adtrp
BMSK0000897	32.6711	23.9242	16.1237	23.178	11.5977	25.0269	BMSK0000884.1 BGIBMGA009745 androgen-dependent TFPI-regulating protein
BMSK0000899	5.27513	5.01324	0.88872	1.4378	1.81361	6.3321	BMSK0000885.1 BGIBMGA004263
BMSK0000900	0	0	0	0	0	0	BMSK0000886.1 BGIBMGA009746,KWMTBOMO00828 androgen-dependent TFPI-regulating protein
BMSK0000901	20.0182	18.071	20.6758	9.52925	21.6855	15.9773	BMSK0000887.1 BGIBMGA009688,KWMTBOMO00829 PF00105,PF00104 KOG4216 K14033 GO:0005634,GO:0004879,GO:0043565,GO:0003707,GO:0008270 putative nuclear hormone receptor HR3 [Papilio xuthus] HR3
BMSK0000902	75.1945	44.7434	42.5946	2.9864	50.3506	48.8645	BMSK0000888.1 BGIBMGA009687,KWMTBOMO00829 GO:0005634,GO:0004879,GO:0043565,GO:0003707,GO:0008270 hormone receptor 3, partial HR3
BMSK0000903	1.04244	2.90591	11.1726	7.50517	6.64685	3.95973	BMSK0000889.1 BGIBMGA009748
BMSK0000904	1.05876	0.996614	0.910034	4.4114	2.64724	0	BMSK0000890.1 BGIBMGA009749,KWMTBOMO00833 PF00439,PF01429,PF15613,PF00628,PF02791 KOG1245,KOG2177 GO:0005634,GO:0003677,GO:0046872,GO:0006338,GO:0006357 uncharacterized protein LOC101745407 isoform X3 BAZ2B
BMSK0000905	2.09968	2.93748	3.70721	1.49484	0	1.00581	BMSK0000891.1 BGIBMGA009685,KWMTBOMO00834 PF00076 K14789 nucleolin
BMSK0000906	0	0	0	0	0	0	BMSK0000892.1 BGIBMGA009750,KWMTBOMO00836 PF00089 KOG3627 3.4.21.- GO:0016021,GO:0005886,GO:0004252,GO:0051017,GO:0007010,GO:0006508,GO:0035220 mucin-5AC Sb
BMSK0000907	1.04277	0	0	0	0	0	BMSK0000893.1 BGIBMGA011163,KWMTBOMO04955
BMSK0000908	0	0	0	0	0	0	BMSK0000894.1 BGIBMGA009684,KWMTBOMO00837 PF00227 KOG0185 3.4.25.1 K02736 GO:0005737,GO:0005829,GO:0005654,GO:0005634,GO:0000502,GO:0005839,GO:0019774,GO:0004175,GO:0001530,GO:0004298,GO:0002862,GO:0010498,GO:0010499,GO:0043161 proteasome subunit beta type-4 [Amyelois transitella] Psmb4
BMSK0000909	191.545	33.7996	50.4739	159.717	329.998	209.753	BMSK0000895.1 BGIBMGA009751,KWMTBOMO00838 PF00238 KOG0901 K02894 GO:0005840,GO:0003735,GO:0006412 60S ribosomal protein L23 [Papilio polytes] RpL23-B,RpL23-A,RpL23-C
BMSK0000910	293.167	281.112	321.861	541.489	224.452	207.679	BMSK0000896.1 BGIBMGA009753 K17776 uncharacterized protein LOC101745843
BMSK0000911	2198.49	2505.46	2329.23	3998.21	1831.78	1947.97	BMSK0000897.1 BGIBMGA000500,KWMTBOMO00185
BMSK0000912	24.0901	18.8451	22.2037	0	29.3649	37.4066	BMSK0000898.1 BGIBMGA014236,KWMTBOMO08677
BMSK0000913	0	0	0	0	0	0	BMSK0000899.1 BGIBMGA009682,KWMTBOMO03534 uncharacterized protein LOC106720343 [Papilio machaon]
BMSK0000915	0	1.00452	0.93537	0	0	0	BMSK0000900.1 BGIBMGA009754,KWMTBOMO00841 PF00086 uncharacterized protein LOC101735440 isoform X2
BMSK0000916	0	0	0	0	0	0	BMSK0000901.1 BGIBMGA009755,KWMTBOMO00842 K23292 protein lunapark-B
BMSK0000917	913.749	940.879	943.981	2563.25	1020.18	963.229	BMSK0000902.1 BGIBMGA009756,KWMTBOMO00843 KOG4180 2.7.1.23 K00858 GO:0005759,GO:0005739,GO:0005524,GO:0003951,GO:0042803,GO:0019674,GO:0006741 D kinase 2, mitochondrial DK2
BMSK0000918	175.057	207.09	198.54	500.634	197.258	191.481	BMSK0000903.1 BGIBMGA009681,KWMTBOMO00844 PF00100 uncharacterized protein LOC106129482 [Amyelois transitella]
BMSK0000919	1.05219	0	0	0	0	1.02986	BMSK0000904.1 BGIBMGA009680,KWMTBOMO00844
BMSK0000920	0	0	0	0	0	0	BMSK0000905.1 BGIBMGA009757,KWMTBOMO00846 KOG0017 mucin-2-like [Amyelois transitella]
BMSK0000921	0	0	0	0	0	0	BMSK0000906.1 BGIBMGA009679
BMSK0000922	0	0	0	0	0	0	BMSK0000907.1 BGIBMGA009678,KWMTBOMO00848 PF13365,PF00089 KOG3627 3.4.21.- GO:0016021,GO:0098595,GO:0005886,GO:0004252,GO:0035149,GO:0006508,GO:0060439 serine proteinase stubble-like lint
BMSK0000923	2300.92	2182.45	2323.9	767.018	1779.42	1902.62	BMSK0000908.1 BGIBMGA009677 KOG3627
BMSK0000924	0	0	0	0	0	0	BMSK0000909.1 BGIBMGA009676,KWMTBOMO00850 PF00501,PF13193 KOG1176 1.13.12.7 GO:0005777,GO:0005524,GO:0046872,GO:0047077,GO:0008218 4-coumarate--CoA ligase 1-like
BMSK0000925	552.575	598.439	703.021	1780.29	576.176	536.299	BMSK0000910.1 BGIBMGA009675,KWMTBOMO00852 PF00501,PF13193 KOG1176 1.13.12.7 GO:0005777,GO:0005524,GO:0046872,GO:0047077,GO:0008218 coumarate--CoA ligase 1
BMSK0000926	1.0309	0	0	0	0	0	BMSK0000911.1 BGIBMGA009674,KWMTBOMO00853 PF10557,PF00888 KOG2284,KOG2166 K03347 GO:0031461,GO:0005829,GO:0005654,GO:1990452,GO:0019005,GO:0031625,GO:0009887,GO:0007050,GO:0008283,GO:0006879,GO:0038095,GO:0000082,GO:0000086,GO:0070498,GO:0097193,GO:0008285,GO:0010972,GO:0038061,GO:0043687,GO:0043161,GO:0006513,GO:0000209,GO:0016567,GO:1901990,GO:0010265,GO:0031146,GO:0002223,GO:0051403,GO:0050852…
BMSK0000927	21.1897	20.1211	36.8687	0	16.3121	29.2262	BMSK0000912.1 BGIBMGA009758,KWMTBOMO00854 PF13903,PF10242 KOG4026 GO:0016021,GO:0005886,GO:0031092,GO:0046545,GO:0046546,GO:0002576,GO:1905516,GO:0007338 lipoma HMGIC fusion partner-like 2 protein LHFPL2
BMSK0000928	5.04032	10.4335	10.7783	0	6.23833	13.2462	BMSK0000913.1 BGIBMGA009673,KWMTBOMO00856 uncharacterized protein LOC105842574
BMSK0000929	339.591	341.414	361.964	261.682	316.255	335.682	BMSK0000914.1 BGIBMGA003836,KWMTBOMO12141 PF13873 Myb/SANT-like D -binding domain
BMSK0000930	0	0	0	0	0	0	BMSK0000915.1 BGIBMGA009672,KWMTBOMO00857 K18488 homeotic protein distal-less isoform X5
BMSK0000931	8.31139	6.73819	13.1077	0	12.3009	20.5828	BMSK0000916.1 BGIBMGA009759
BMSK0000932	7.21559	4.9882	3.62921	2.90441	11.6703	7.30454	BMSK0000917.1 BGIBMGA009760,KWMTBOMO00860 PF01217 KOG3343 K20472 GO:0030126,GO:0000139,GO:0006891,GO:0006886,GO:0006890,GO:1901998 nonclathrin coat protein zeta 1-COP isoform X1 COPZ1
BMSK0000933	4.14911	2.87427	4.71816	0	4.86296	6.80313	BMSK0000918.1 BGIBMGA009671,KWMTBOMO00861 PF00857 KOG4044 GO:0005737,GO:0003824 isochorismatase domain containing protein isoc1
BMSK0000934	0	1.94283	5.61046	1.50749	1.665	0	BMSK0000919.1 BGIBMGA009761
BMSK0000935	0	2.92859	0	1.47738	0.849833	3.01723	BMSK0000920.1 BGIBMGA009762,KWMTBOMO00867 PF09769 uncharacterized protein LOC106715199 [Papilio machaon]
BMSK0000936	1269.61	1085.5	1270.73	116.397	1158.74	1226.49	BMSK0000921.1 BGIBMGA009670,KWMTBOMO00868 PF00812 KOG3858 K05463 ephrin-B2a [Amyelois transitella]
BMSK0000937	2.00695	0.978732	1.93655	1.52793	2.4622	5.84666	BMSK0000922.1 BGIBMGA009669,KWMTBOMO00870 PF01813 uncharacterized protein LOC101736595 isoform X1
BMSK0000938	3.19441	1.009	0.901525	1.45803	2.72048	0	BMSK0000923.1 BGIBMGA009668,KWMTBOMO00874 PF00855,PF11467 KOG1904 GO:0005829,GO:0005576,GO:0005654,GO:0005634,GO:0008083,GO:0008017,GO:0015631,GO:0008283,GO:0046785,GO:0007026,GO:0031175 hepatoma-derived growth factor-related protein 3 isoform X2 HDGFL3
BMSK0000939	627.26	585.855	574.131	273.059	605.349	622.495	BMSK0000924.1 BGIBMGA011885
BMSK0000940	175.065	181.973	188.256	147.239	184.129	168.067	BMSK0000925.1 BGIBMGA009763 PF09072 KOG4766 GO:0002181 translation machinery-associated protein 7 homolog tma7
BMSK0000941	152.676	131.607	128.907	56.1131	158.955	173.74	BMSK0000926.1 BGIBMGA009764,KWMTBOMO00873 uncharacterized protein LOC105388765 [Plutella xylostella]
BMSK0000942	0	0	1.9045	1.54921	0.790973	3.80648	BMSK0000927.1 BGIBMGA009765 phosphatidylinositol 4-phosphate 5-kinase type-1 alpha isoform X15
BMSK0000943	9.06636	9.55086	5.94715	0	4.67589	10.3964	BMSK0000928.1 BGIBMGA009766 KOG0229 K00889
BMSK0000944	804.518	772.423	800.005	683.421	748.808	782.274	BMSK0000929.1 BGIBMGA009767,KWMTBOMO00876 K00889 phosphatidylinositol 4-phosphate 5-kinase type-1 gamma isoform X1
BMSK0000945	758.425	741.177	754.89	530.335	645.829	685.041	BMSK0000930.1
BMSK0000946	89.2438	63.2782	49.0487	3.04043	64.1135	101.179	BMSK0000931.1 BGIBMGA009768,KWMTBOMO16681 Uncharacterized protein OBRU01 01760 [Operophtera brumata]
BMSK0000947	0	0	0	0	0.83766	0	BMSK0000932.1 BGIBMGA009667
BMSK0000948	329.372	298.068	283.836	56.0504	278.542	334.325	BMSK0000933.1 BGIBMGA009666,KWMTBOMO00878 uncharacterized protein LOC105842577
BMSK0000949	4.17691	2.95738	6.23647	10.0821	3.51513	1.02913	BMSK0000934.1 BGIBMGA009769 uncharacterized protein LOC101737129
BMSK0000950	256.505	202.636	238.141	30.342	245.203	260.486	BMSK0000935.1 BGIBMGA009665,KWMTBOMO00879 uncharacterized protein LOC101736997 isoform X2
BMSK0000951	0	0	0	0	0	0	BMSK0000936.1 BGIBMGA009770,KWMTBOMO00881 PF00640 KOG3537,KOG3536 K23285 GO:0005737,GO:0043277,GO:0016319,GO:0016322 ced-6 protein isoform X1 ced-6
BMSK0000952	780.731	732.923	811.386	339.048	822.401	849.753	BMSK0000937.1 BGIBMGA009771,KWMTBOMO00882
BMSK0000953	69.6482	51.9782	52.5594	59.0008	35.2113	43.0916	BMSK0000938.1 BGIBMGA009772,KWMTBOMO00882 uncharacterized protein LOC101737272
BMSK0000954	158.635	181.574	172.555	30.8042	179.065	138.13	BMSK0000939.1 BGIBMGA009664,KWMTBOMO00883 PF00134 KOG0834 K15188 GO:0008024,GO:0032783,GO:0005634,GO:0005700,GO:0005703,GO:0008023,GO:0061575,GO:0016538,GO:0019901,GO:0032786,GO:0006357,GO:0009408,GO:0006351,GO:0007419 cyclin-T-like CycT
BMSK0000955	55.9885	51.3637	59.6194	6.36366	49.5282	60.7317	BMSK0000940.1 BGIBMGA009773,KWMTBOMO00884 PF13891 K18401 KAT8 regulatory NSL complex subunit 2 isoform X1
BMSK0000956	149.089	152.122	155.426	24.0081	165.451	147.575	BMSK0000941.1 BGIBMGA009663,KWMTBOMO00886 KOG2261 K11322 GO:0035267,GO:0031965,GO:0005654,GO:0005634,GO:0032777,GO:0043968,GO:0043967,GO:0070317,GO:0045814,GO:0000122,GO:0045892,GO:0045944,GO:0045893,GO:0040008,GO:0006357,GO:0006351,GO:0035886 enhancer of polycomb, partial EPC1
BMSK0000957	0	6.92693	1.81683	5.86978	2.61905	4.10765	BMSK0000942.1 BGIBMGA004071,KWMTBOMO01066
BMSK0000958	36.801	33.7103	28.6528	4.71806	37.0444	29.2786	BMSK0000943.1 BGIBMGA009662 KOG2261 GO:0035267,GO:0031965,GO:0005654,GO:0005634,GO:0032777,GO:0043968,GO:0043967,GO:0070317,GO:0045814,GO:0000122,GO:0045892,GO:0045944,GO:0045893,GO:0040008,GO:0006357,GO:0006351,GO:0035886 EPC1
BMSK0000959	159.385	165.402	133.39	279.698	142.426	99.7322	BMSK0000944.1 BGIBMGA009661,KWMTBOMO00889 PF03359 KOG3971 uncharacterized protein LOC101737750
BMSK0000960	503.405	301.202	525.998	39.5012	682.486	887.038	BMSK0000945.1 BGIBMGA009660,KWMTBOMO00890 PF12722,PF09742 KOG2225 GO:0005794,GO:0007030 dymeclin [Papilio machaon]
BMSK0000961	84.2016	141.496	156.74	111.95	63.0528	103.812	BMSK0000946.1 BGIBMGA009774,KWMTBOMO00891 PF00270,PF00567 3.6.4.13 K18409 GO:0005694,GO:0005829,GO:0031965,GO:0043186,GO:1990923,GO:0005524,GO:0004386,GO:0003676,GO:0030154,GO:0031047,GO:0051321,GO:0007275,GO:0007283 TDR12 BOMMO RecName= Full=Putative ATP-dependent R helicase TDRD12; AltName= Full=R helicase-like protein; AltName= Full=Tudor domain-containing protein 12; Short=BmTdrd12 TDRD12
BMSK0000962	470.527	506.013	523.454	141.641	570.03	554.388	BMSK0000947.1 BGIBMGA009775,KWMTBOMO00896 GO:0042302 cuticular protein hypothetical 3 precursor PCP52
BMSK0000963	77.7416	54.2749	89.0022	20.5361	87.794	86.9705	BMSK0000948.1 BGIBMGA009658,KWMTBOMO00893 KOG4155 GO:0008021,GO:0002244 WD repeat-containing protein 7-like isoform X1 Wdr7
BMSK0000964	0	0	0	0	0	0	BMSK0000949.1 BGIBMGA009776,KWMTBOMO00897 cuticular protein hypothetical 4 precursor
BMSK0000965	0	0	0	0	0	0	BMSK0000950.1 BGIBMGA009657,KWMTBOMO00898 PF12894,PF00400 KOG4155 GO:0008021,GO:0002244 WD repeat-containing protein 7 isoform X2 [Papilio xuthus] WDR7
BMSK0000966	112.1	153.483	147.048	10.6345	232.386	189.881	BMSK0000951.1 BGIBMGA009777,KWMTBOMO00899 GO:0042995,GO:0034451,GO:0005813,GO:0005829,GO:0005634,GO:0006974,GO:0031122,GO:1905515 putative leucine-rich repeat-containing protein DDB G0290503 [Amyelois transitella] CCDC13
BMSK0000967	374.909	306.385	377.402	69.7783	501.923	582.53	BMSK0000952.1 BGIBMGA009778,KWMTBOMO16515 PF14604,PF00880,PF00018 KOG1702 GO:0031672,GO:0005829,GO:0005925,GO:0070864,GO:0030018,GO:0003779,GO:0046872,GO:0071689,GO:0007279,GO:0045856,GO:0014881,GO:0045214,GO:0007291,GO:0007283 AET05797.1 lasp Lasp
BMSK0000968	6.23126	0.961547	3.75191	0	4.08905	0.978198	BMSK0000953.1 BGIBMGA009656,KWMTBOMO00900 uncharacterized protein LOC100902684 [Metaseiulus occidentalis]
BMSK0000969	0	0	1.88813	0	0	0	BMSK0000954.1 BGIBMGA009655,KWMTBOMO00902 PF18016 KOG4091 GO:0005634,GO:0001228,GO:0003700,GO:0043565,GO:0006357 SAM domain (Sterile alpha motif) TFCP2
BMSK0000970	71.7834	59.7858	66.4871	13.5855	64.9559	62.8683	BMSK0000955.1 BGIBMGA009654
BMSK0000971	0	0	0	0	0	0	BMSK0000956.1 BGIBMGA009653,KWMTBOMO00902 PF04516 KOG4091 K09275 GO:0001650,GO:0016020,GO:0005739,GO:0005634,GO:0003700,GO:0000981,GO:0000977,GO:0043565,GO:0003714,GO:0000902,GO:0007028,GO:0008340,GO:0002070,GO:0007565,GO:0000122,GO:0045927,GO:0006357,GO:0007431,GO:0006694 transcription factor CP2-like protein 1 isoform X1 TFCP2L1
BMSK0000972	0	0	0	0	0	0	BMSK0000957.1 BGIBMGA007650,KWMTBOMO08681 PF13843 GO:0005634,GO:0043565,GO:0002230,GO:0045739,GO:0010628,GO:0033141 piggyBac transposable element-derived protein 3 CSB-PGBD3
BMSK0000973	0	0	0	0	0	0	BMSK0000958.1 BGIBMGA009652,KWMTBOMO00902
BMSK0000974	0	0	0	7.68187	0	0	BMSK0000959.1 BGIBMGA009651,KWMTBOMO16513 PF00383 KOG2771 K15442 GO:0052718,GO:0046872,GO:0052717,GO:0002100 probable inactive tR -specific adenosine deaminase-like protein 3 adat3
BMSK0000975	0	0	0	0	0	0	BMSK0000960.1 BGIBMGA009779,KWMTBOMO00905 PF00612,PF00063 KOG0160 K10357 GO:0042641,GO:0005737,GO:0005829,GO:0070062,GO:0032433,GO:0098978,GO:0005794,GO:0030426,GO:0032593,GO:0005882,GO:0042470,GO:0016020,GO:0035371,GO:0043005,GO:0043025,GO:0001750,GO:0098794,GO:0001726,GO:0005790,GO:0016461,GO:0051015,GO:0005524,GO:0005509,GO:0005516,GO:0097718,GO:0042802,GO:0000146,GO:0017137,GO:0003723,GO:0030…
BMSK0000976	0	0	0	0	0	0	BMSK0000961.1 BGIBMGA009656,KWMTBOMO16516 uncharacterized protein LOC100902684 [Metaseiulus occidentalis]
BMSK0000977	0	0	0	0	0	0	BMSK0000962.1 BGIBMGA009778,KWMTBOMO16515 PF14604,PF00880,PF00018 KOG1702 GO:0031672,GO:0005829,GO:0005925,GO:0070864,GO:0030018,GO:0003779,GO:0046872,GO:0071689,GO:0007279,GO:0045856,GO:0014881,GO:0045214,GO:0007291,GO:0007283 LIM and SH3 domain protein Lasp isoform X4 [Papilio polytes] Lasp
BMSK0000978	0	0	0	0	0	0	BMSK0000963.1 BGIBMGA009655,KWMTBOMO16514 PF18016 KOG4091 GO:0005634,GO:0001228,GO:0003700,GO:0043565,GO:0006357 SAM domain (Sterile alpha motif) TFCP2
BMSK0000979	2.08081	0	0.939458	4.54285	1.63893	0	BMSK0000964.1 BGIBMGA009654
BMSK0000980	0	0	0	0	0	0	BMSK0000965.1 BGIBMGA009653,KWMTBOMO00902 PF04516 KOG4091 K09275 GO:0005829,GO:0005654,GO:0005634,GO:0003700,GO:0043565,GO:0001525,GO:0006357 transcription factor CP2-like protein 1 isoform X1 Ubp1
BMSK0000981	7.27939	1.92676	1.8751	4.53375	4.92277	4.90381	BMSK0000966.1 BGIBMGA009779,KWMTBOMO00905 PF00612,PF00063 KOG0160 K10357 GO:0042641,GO:0005737,GO:0005829,GO:0070062,GO:0032433,GO:0098978,GO:0005794,GO:0030426,GO:0032593,GO:0005882,GO:0042470,GO:0016020,GO:0035371,GO:0043005,GO:0043025,GO:0001750,GO:0098794,GO:0001726,GO:0005790,GO:0016461,GO:0051015,GO:0005524,GO:0005509,GO:0005516,GO:0097718,GO:0042802,GO:0000146,GO:0017137,GO:0003723,GO:0030…
BMSK0000982	153.074	187.545	212.124	47.2295	143.398	207.872	BMSK0000967.1 BGIBMGA009780,KWMTBOMO00907 PF01843 KOG0160 GO:0042642,GO:0030424,GO:0005737,GO:0030425,GO:0098978,GO:0032593,GO:0043005,GO:0043025,GO:0098871,GO:0055037,GO:1990904,GO:0098685,GO:0030141,GO:0008021,GO:0051015,GO:0005524,GO:0043008,GO:0048306,GO:0005516,GO:0000146,GO:0003774,GO:0046983,GO:0046982,GO:0019901,GO:0000149,GO:0017075,GO:0030048,GO:0099640,GO:0032869,GO:0043473,GO:1900078,…
BMSK0000983	323.513	349.331	339.911	234.184	246.053	344.69	BMSK0000968.1 BGIBMGA009781,KWMTBOMO00910 PF07662,PF01773 KOG3747 K11536 GO:0005887,GO:0005337 XP 004933307.1 solute carrier family 28 member 3 SLC28A3
BMSK0000984	0	0	0	0	0	0	BMSK0000969.1 BGIBMGA009782,KWMTBOMO00911 uncharacterized protein LOC106101784 [Papilio polytes]
BMSK0000985	1.03687	0	0	0	0	0	BMSK0000970.1 BGIBMGA009650,KWMTBOMO00913 PF03165,PF03166 KOG3701 K23605 GO:0005737,GO:0005829,GO:0071144,GO:0000790,GO:0005637,GO:0005654,GO:0005634,GO:0005886,GO:0043235,GO:0071141,GO:0005667,GO:0008013,GO:0043425,GO:0031490,GO:0070410,GO:0005518,GO:0017151,GO:0001228,GO:0003700,GO:0000981,GO:0035326,GO:0035259,GO:0042802,GO:0031962,GO:0019902,GO:0070878,GO:0046982,GO:0042803,GO:0019901,GO:0000…
BMSK0000986	168.288	150.887	201.246	78.8186	126.476	163.125	BMSK0000971.1 BGIBMGA009783,KWMTBOMO00914 K09228 zinc finger protein 62 homolog
BMSK0000987	3.12206	0	0	4.47814	2.49958	0	BMSK0000972.1 BGIBMGA009784
BMSK0000988	1271.72	1571.06	1399.56	3613.34	1272.56	1317.02	BMSK0000973.1 BGIBMGA009785 PF00096,PF13894 KWMTBOMO08600
BMSK0000989	46.8275	66.3399	91.4289	268.262	43.8144	57.3425	BMSK0000974.1 BGIBMGA009786,KWMTBOMO00915 PF00503,PF00025 KOG0099 K04640 GO:0005834,GO:0001664,GO:0031683,GO:0005525,GO:0003924,GO:0046872,GO:0007188,GO:0007498,GO:0035208,GO:0051489 G protein alpha subunit Galpha73B Galphaf
BMSK0000990	128.212	162.015	148.73	92.2935	145.549	132.249	BMSK0000975.1 BGIBMGA009649,KWMTBOMO13461 PF00808,PF16211,PF00125 KOG1756 K11251 GO:0000786,GO:0005634,GO:0003677,GO:0046982 histone H2A, sperm
BMSK0000991	1.01705	0	3.78032	0	0	0	BMSK0000976.1 BGIBMGA009648 PF00125 KOG1745 K11253 GO:0000786,GO:0005634,GO:0031492,GO:0046982 histone H3
BMSK0000992	174.416	135.217	170.355	31.3533	167.877	156.594	BMSK0000977.1 BGIBMGA009647 PF15511 KOG3467 K11254 GO:0000786,GO:0005634,GO:0003677,GO:0046982,GO:0006352,GO:0006334 histone H4-like, partial His4
BMSK0000993	0	0	0	0	0	0	BMSK0000978.1 BGIBMGA007320,KWMTBOMO00916 PF00125 KOG1744 K11252 GO:0005829,GO:0005654,GO:0000786,GO:0005634,GO:0003677,GO:0046982,GO:0006334 late histone H2B.L4-like HIST3H2BB
BMSK0000994	0	0	0	0	0	0	BMSK0000979.1 BGIBMGA007327,KWMTBOMO00919 PF04101,PF00201 KOG1192 2.4.1.- GO:0016758 UDP-glycosyltransferase UGT33R1 precursor EGT
BMSK0000995	0	0	0	0	0	0	BMSK0000980.1 BGIBMGA009787,KWMTBOMO00919 PF00201 2.4.1.- GO:0016758 UDP-glucoronosyl and UDP-glucosyl transferase EGT
BMSK0000996	0	0	0	0	0	0	BMSK0000981.1 BGIBMGA007327,KWMTBOMO00919 PF00201 KOG1192 2.4.1.- GO:0016758 UDP-glycosyltransferase UGT33R2 precursor EGT
BMSK0000997	0	0	0	0	0	0	BMSK0000982.1 BGIBMGA009790,KWMTBOMO00922 PF10457 KOG3845 K22291 GO:0016021,GO:0008289,GO:0006869,GO:0006694 Cholesterol-capturing domain Start1
BMSK0000998	542.783	1103.85	795.492	1826.65	667.692	529.433	BMSK0000983.1 BGIBMGA009791,KWMTBOMO00922 PF01852 KOG3845 K22291 GO:0005737,GO:0005829,GO:0140284,GO:0016021,GO:0031902,GO:0005765,GO:0005739,GO:0044232,GO:0015485,GO:0017127,GO:0042803,GO:0006700,GO:0008203,GO:0030301,GO:0006629,GO:0006839,GO:0006701,GO:0008202,GO:0099044 carotenoid-binding protein isoform 2 STARD3
BMSK0000999	2.07272	0	0	1.49544	0.824141	3.93056	BMSK0000984.1 BGIBMGA002408
BMSK0001000	9.35868	4.86486	5.45676	5.87103	8.48785	2.00695	BMSK0000985.1 BGIBMGA009792,KWMTBOMO00923 PF00538 KOG4012 K11275 GO:0000790,GO:0000786,GO:0005634,GO:0031490,GO:0003690,GO:0031492,GO:0006342,GO:0030261,GO:0051276,GO:0031936,GO:0045910,GO:0031057,GO:0006334,GO:0016584,GO:0006355 histone H1 His1:CG33825,His1:CG33804,His1:CG33837,His1:CG33846,His1,His1:CG33816,His1:CG33810,His1:CG33813,His1:CG33840,His1:CG33822,His1:CG33828,His1:CG33849,His1:CG338…
BMSK0001001	0	0	0	0	0	0	BMSK0000986.1 BGIBMGA009793,KWMTBOMO00924 uncharacterized protein LOC101736380
BMSK0001002	225.965	225.163	210.126	508.853	213.184	154.786	BMSK0000987.1 BGIBMGA009646,KWMTBOMO00925 PF00337 uncharacterized protein LOC101739373
BMSK0001003	110.181	88.5386	129.552	49.9354	63.8442	90.0719	BMSK0000988.1 BGIBMGA009794,KWMTBOMO00927 PF00152 KOG0556 6.1.1.12 K22503 GO:0017101,GO:0005737,GO:0004815,GO:0005524,GO:0003676,GO:0006422 aspartate--tR ligase, cytoplasmic DARS
BMSK0001004	1.04407	1.94428	5.55995	4.48282	2.51401	2.98864	BMSK0000989.1 BGIBMGA009795,KWMTBOMO00927 PF00152 KOG0556 6.1.1.12 GO:0017101,GO:0005737,GO:0005829,GO:0070062,GO:0016020,GO:0045202,GO:0004046,GO:0004815,GO:0005524,GO:0003723,GO:0006422,GO:0065003,GO:0006412,GO:0006418 tR synthetases class II (D, K and N) DARS
BMSK0001005	0	0	0	0	0	0	BMSK0000990.1 BGIBMGA009645,KWMTBOMO00928 K14716 zinc transporter foi-like
BMSK0001006	0	0	0	0	0	0	BMSK0000991.1 BGIBMGA006155
BMSK0001007	618.063	816.093	675.788	1673.25	604.033	588.781	BMSK0000992.1 BGIBMGA009796,KWMTBOMO00930 PF01217 KOG0936 K12399 GO:1904115,GO:0030659,GO:0005794,GO:0030117,GO:0008089,GO:0048490,GO:0006886 AP-3 complex subunit sigma-2 isoform X2 AP3S1
BMSK0001008	30.2113	43.5307	56.894	28.5682	50.522	31.6031	BMSK0000993.1 BGIBMGA009797,KWMTBOMO00931 KOG0493 K09319 GO:0005634,GO:0043565,GO:0006355,GO:0007367 segmentation polarity homeobox protein engrailed en
BMSK0001009	106.21	94.6969	130.757	150.562	124.749	106.464	BMSK0000994.1 BGIBMGA009798,KWMTBOMO00934 PF10525,PF00046 KOG0489,KOG0493 K09319 GO:0005634,GO:0043565,GO:0006355,GO:0007367 segmentation polarity homeobox protein engrailed en
BMSK0001010	0	4.03403	1.77422	1.43126	0.924775	4.28557	BMSK0000995.1 BGIBMGA009644,KWMTBOMO00935 PF10525,PF00046 KOG0489,KOG0493 K09319 GO:0005634,GO:0043565,GO:0007275,GO:0006355 homeobox protein invected INV
BMSK0001011	444.204	533.192	507.62	312.508	461.975	441.961	BMSK0000996.1 BGIBMGA009643,KWMTBOMO00936 KOG0493 K09319 GO:0005634,GO:0043565,GO:0007275,GO:0006355 homeobox protein invected INV
BMSK0001012	171.491	144.324	174.663	36.3266	170.165	201.607	BMSK0000997.1 BGIBMGA009860,KWMTBOMO00937 uncharacterized protein LOC105842576
BMSK0001013	0	0	0	0	0	0	BMSK0000998.1 BGIBMGA009799,KWMTBOMO00938 PF00248 KOG1577 1.1.1.- K00011 GO:0016491,GO:0008202 aldo-keto reductase AKR2E4-like akr2e
BMSK0001014	5.2221	0	0	0	0	0	BMSK0000999.1 BGIBMGA009800,KWMTBOMO00939 PF00248 KOG1577 1.1.1.- K00011 GO:0016491,GO:0008202 aldo-keto reductase AKR2E4-like akr2e
BMSK0001015	0	0.957282	0	0	0.809046	0	BMSK0001000.1 BGIBMGA009801,KWMTBOMO00940 PF00248 KOG1577 1.1.1.- GO:0016491,GO:0008202 seminal fluid protein CSSFP006 [Chilo suppressalis] akr2e
BMSK0001016	0	0	0	0	0	0	BMSK0001001.1 BGIBMGA009641,KWMTBOMO00941 PF01607 chitin-binding protein 02
BMSK0001017	0	0	0	0	0	0	BMSK0001002.1 BGIBMGA009802,KWMTBOMO00942 PF11976 uncharacterized protein CG4449 [Plutella xylostella]
BMSK0001018	3.085	0.960081	4.52529	0	1.6666	1.97518	BMSK0001003.1 BGIBMGA009640,KWMTBOMO00943 PF03031 KOG1605 3.1.3.- K17616 GO:0004721 CTD small phosphatase-like protein 2 isoform X1 CTDSPL2
BMSK0001019	501.581	372.686	418.179	468.196	466.465	552.491	BMSK0001004.1 BGIBMGA009639,KWMTBOMO00945 PF00059 uncharacterized protein LOC101741035
BMSK0001020	4.02949	2.86526	10.9031	0	4.67589	0.94513	BMSK0001005.1 BGIBMGA009803,KWMTBOMO00946 PF00159 K05232 neuropeptide Y NPY
BMSK0001021	0	0	0	1.5222	0	0	BMSK0001006.1 BGIBMGA009804,KWMTBOMO00947 uncharacterized protein LOC105842586 isoform X1
BMSK0001022	0	0	0	0	0	1.93976	BMSK0001007.1 BGIBMGA009805,KWMTBOMO00948 PF00022 KOG0679 K11652 GO:0031011,GO:0071564,GO:0035267,GO:0005654,GO:0005634,GO:0005886,GO:0016514,GO:0003682,GO:0043044,GO:0001825,GO:0006338,GO:0006310,GO:0006281,GO:0043968,GO:0043967,GO:0007399,GO:0003407,GO:0040008,GO:0021510 actin-like protein 6A Actl6a
BMSK0001023	0	0	0	0	0	0	BMSK0001008.1 BGIBMGA014395,KWMTBOMO14519 PF13843 Transposase IS4
BMSK0001024	452.296	537.206	508.013	1231.09	529.344	494.091	BMSK0001009.1 BGIBMGA009638,KWMTBOMO00950 uncharacterized protein LOC101741550
BMSK0001025	0	0	0	0	0	0	BMSK0001010.1 BGIBMGA009806,KWMTBOMO00951 uncharacterized protein LOC101741935
BMSK0001026	0	0	0	0	0	0	BMSK0001011.1 BGIBMGA009637,KWMTBOMO00952 PF13901 KOG1829 GO:0046872,GO:0035556 differentially expressed in FDCP 8 homolog [Papilio polytes]
BMSK0001027	0	0	0	0	0	0	BMSK0001012.1 BGIBMGA009636,KWMTBOMO00953 uncharacterized protein LOC101736907 isoform X2
BMSK0001028	0	0	0	0	0	0	BMSK0001013.1 BGIBMGA009807
BMSK0001029	0	0	0	0	0	0	BMSK0001014.1 BGIBMGA009808,KWMTBOMO00954 PF02826,PF05221,PF00670 KOG1370 K01251 GO:0005829,GO:0006730,GO:0019510,GO:0033353 putative adenosylhomocysteinase 3 isoform X1 AhcyL1
BMSK0001030	0	0	0	0	0	0	BMSK0001015.1 BGIBMGA009809,KWMTBOMO00955 PF01607,PF16019 K10955 mucin-2
BMSK0001031	1311.5	1700.42	2013.74	6649.17	1251.63	1393.12	BMSK0001016.1 BGIBMGA009635,KWMTBOMO00960 uncharacterized protein LOC106138567 [Amyelois transitella]
BMSK0001032	1.04373	0.970585	0	2.99886	0	0	BMSK0001017.1 BGIBMGA009634,KWMTBOMO00961 uncharacterized protein LOC106101417 [Papilio polytes]
BMSK0001033	0	0	0	0	0	0	BMSK0001018.1 BGIBMGA011245
BMSK0001034	20.0442	22.0978	23.9303	12.9004	16.4352	31.8204	BMSK0001019.1 BGIBMGA003859,KWMTBOMO12504 uncharacterized protein LOC101742106
BMSK0001035	35.7692	41.6066	33.3598	17.6772	27.0216	21.4279	BMSK0001020.1 KWMTBOMO01816 KOG1075
BMSK0001036	826.701	827.026	745.309	1031.39	758.741	725.099	BMSK0001021.1 BGIBMGA000185,KWMTBOMO00962 PF01607 uncharacterized protein LOC101746904
BMSK0001037	102.769	54.6916	74.444	28.8567	80.4849	102.284	BMSK0001022.1 BGIBMGA000184,KWMTBOMO00964 PF05995 KOG4064 1.13.11.20 K00456 GO:0017172,GO:0005506,GO:0042412 cysteine dioxygenase type 1 cdo1
BMSK0001038	7.29175	0.970243	0	4.46733	21.7669	10.9429	BMSK0001023.1 BGIBMGA000183,KWMTBOMO00964 PF05995 KOG4064 K00456 Cysteine dioxygenase type I
BMSK0001039	764.916	676.825	587.44	516.267	625.135	670.107	BMSK0001024.1 BGIBMGA000186,KWMTBOMO00965 PF00642 KOG1813 2.3.2.27 K13127 GO:0016607,GO:0005684,GO:0046872,GO:0004842,GO:0006281,GO:0018276,GO:0006397,GO:0070100,GO:0016567,GO:0034247 RING finger protein 113A RNF113A
BMSK0001040	224.72	202.535	204.405	142.342	197.683	258.561	BMSK0001025.1 BGIBMGA014488,KWMTBOMO00967 PF01607 GO=0005576;GO=0006030;GO=0008061
BMSK0001041	35.5427	35.0941	46.1642	55.0984	31.2141	21.0243	BMSK0001026.1 BGIBMGA001361,KWMTBOMO00967 PF01607 uncharacterized protein LOC110385293
BMSK0001042	1.04006	3.86343	0	1.50066	4.13575	2.9586	BMSK0001027.1 BGIBMGA003793,KWMTBOMO08088 olfactory receptor
BMSK0001043	2.10172	0	0	4.54541	0	0	BMSK0001028.1 BGIBMGA001360,KWMTBOMO00969 KWMTBOMO00969
BMSK0001044	1.03687	0	0	0	0	0	BMSK0001029.1 BGIBMGA001359
BMSK0001045	0	0	0	0	0	0	BMSK0001030.1 BGIBMGA001358,KWMTBOMO00971 KWMTBOMO00971
BMSK0001046	500.393	491.357	702.812	33.4053	610.807	671.392	BMSK0001031.1 BGIBMGA001363,KWMTBOMO00974 PF01249 KOG3486 K02971 GO:0005829,GO:0005840,GO:0005791,GO:0003735,GO:0006412 RS21 BOMMO RecName: Full=40S ribosomal protein S21 RpS21
BMSK0001047	1151.71	916.288	1362.58	177.934	1183.23	1309.78	BMSK0001032.1 BGIBMGA001357,KWMTBOMO00975 uncharacterized protein LOC101736617
BMSK0001048	0	0	0	7.61832	0	0	BMSK0001033.1 BGIBMGA003651
BMSK0001049	408.228	363.228	519.2	51.5446	460.872	538.08	BMSK0001034.1 BGIBMGA001356,KWMTBOMO00978 KOG2123 K23456 uncharacterized protein F09G8.5
BMSK0001050	614.175	475.096	698.278	162.743	619.481	746.365	BMSK0001035.1 BGIBMGA001355,KWMTBOMO00978 PF14580,PF12799 KOG2123 K23456 GO:0036064,GO:0005929,GO:0005737,GO:0005739,GO:0031514,GO:0032391,GO:0001750,GO:0005886,GO:0060271,GO:0060294,GO:0007010,GO:0042769,GO:0044458,GO:0008360,GO:0007224 Leucine-rich repeat Cfap410
BMSK0001051	310.9	307.242	370.449	66.5153	309.139	336.261	BMSK0001036.1 BGIBMGA001364,KWMTBOMO00979 PF04100 KOG2180 K20299 GO:0005829,GO:1990745,GO:0010008,GO:0000938,GO:0005794,GO:0016020,GO:0048471,GO:0055037,GO:0005802,GO:0032456,GO:0007041,GO:0015031,GO:0042147 vacuolar protein sorting-associated protein 53 homolog [Papilio xuthus] Vps53
BMSK0001052	0	3.90121	0.924825	2.98313	0.843412	1.00124	BMSK0001037.1 BGIBMGA001365,KWMTBOMO00980 PF00652,PF10111,PF02709,PF00535 KOG3736 2.4.1.41 K00710 GO:0005794,GO:0000139,GO:0005795,GO:0016021,GO:0030246,GO:0046872,GO:0004653,GO:0009312,GO:0006486 uncharacterized protein LOC110385294 Gal c-T1
BMSK0001053	143.683	170.998	163.49	147.59	108.999	152.74	BMSK0001038.1 BGIBMGA001354,KWMTBOMO00981 uncharacterized protein LOC101746426
BMSK0001054	64.3762	37.3948	55.8046	0	30.5698	46.9183	BMSK0001039.1 BGIBMGA001353,KWMTBOMO00982 KOG3838 K10080 GO:0030134,GO:0005783,GO:0005789,GO:0005793,GO:0033116,GO:0005794,GO:0000139,GO:0016021,GO:0043231,GO:0005509,GO:0042802,GO:0005537,GO:0007029,GO:0006888,GO:0007030,GO:0015031 protein ERGIC-53 Lman1
BMSK0001055	55.485	65.5481	59.7289	54.853	62.9752	64.4822	BMSK0001040.1 BGIBMGA001352,KWMTBOMO00982 PF03388 KOG3838 K10080 GO:0062023,GO:0030134,GO:0005829,GO:0005789,GO:0005793,GO:0033116,GO:0012507,GO:0070062,GO:0000139,GO:0044220,GO:0016021,GO:0016020,GO:0005537,GO:0046872,GO:0051082,GO:0007596,GO:0048208,GO:0007029,GO:0006888,GO:0007030,GO:1903215,GO:0010638,GO:0006457,GO:0018279,GO:0015031 Legume-like lectin family LMAN1
BMSK0001056	1135.01	2511.5	1717.3	4407.07	870.663	1175.59	BMSK0001041.1 BGIBMGA001366,KWMTBOMO00983 PF13873 uncharacterized protein LOC106141659 isoform X2 [Amyelois transitella]
BMSK0001057	0	0	0	1.52089	0	0	BMSK0001042.1 BGIBMGA001351,KWMTBOMO00984 PF00248 KOG1577 1.1.1.- K00011 GO:0016491,GO:0008202 aldo-keto reductase AKR2E4-like akr2e
BMSK0001058	1.0307	0.987308	1.73318	5.5966	1.81079	3.14853	BMSK0001043.1 BGIBMGA001367,KWMTBOMO00985 PF00248 KOG1577 1.1.1.- K00011 GO:0016491,GO:0008202 aldo-keto reductase AKR2E4-like akr2e
BMSK0001059	65.4886	56.788	54.4401	1.51294	54.8577	71.4866	BMSK0001044.1 BGIBMGA001368,KWMTBOMO00986 uncharacterized protein LOC101746943
BMSK0001060	0	0	0.940156	0	0	0	BMSK0001045.1 BGIBMGA001369,KWMTBOMO00987 PF00089 K09620 trypsin delta/gamma-like [Papilio polytes]
BMSK0001061	39.4307	33.5516	46.2277	28.8894	23.5273	29.179	BMSK0001046.1 BGIBMGA001370,KWMTBOMO00988 PF16511,PF00373,PF09141,PF09379 KOG4261 K06271 GO:0009986,GO:0005737,GO:0005856,GO:0005925,GO:0001726,GO:0032587,GO:0051015,GO:0005178,GO:0030274,GO:0035091,GO:0001786,GO:0005200,GO:0017166,GO:0007155,GO:0007044,GO:0030866,GO:0007016,GO:0033622,GO:0007229 Talin-1 [Papilio xuthus] Tln1
BMSK0001062	423.574	342.611	433.108	128.173	266.917	356.107	BMSK0001047.1 BGIBMGA001372,KWMTBOMO00989 PF01608,PF08913 KOG4261 K06271 GO:0009986,GO:0005856,GO:0005829,GO:0005925,GO:0001726,GO:0032587,GO:0051015,GO:0005200,GO:0007155,GO:0007016 I/LWEQ domain TLN1
BMSK0001063	8.11205	4.75399	3.89886	0	1.58255	2.87101	BMSK0001048.1 BGIBMGA008325
BMSK0001064	105.506	111.93	80.4936	91.0139	84.0453	84.8609	BMSK0001049.1 BGIBMGA001371,KWMTBOMO00988 PF01608 KOG4261 GO:0009986,GO:0005737,GO:0005856,GO:0005925,GO:0001726,GO:0032587,GO:0051015,GO:0005178,GO:0030274,GO:0035091,GO:0001786,GO:0005200,GO:0017166,GO:0007155,GO:0007044,GO:0030866,GO:0007016,GO:0033622,GO:0007229 XP 021204042.1 talin-1 Tln1
BMSK0001066	5.18709	0.958849	0	0	0	0	BMSK0001050.1 BGIBMGA001373,KWMTBOMO00989 talin-1
BMSK0001067	0	0	0	0	0	0	BMSK0001051.1 BGIBMGA001350,KWMTBOMO00990 PF13716,PF12496 K18449 GO:0005737,GO:0004309,GO:0006915,GO:0006798 protein prune homolog 2 [Amyelois transitella] Prune2
BMSK0001068	1.04348	0	0.939443	0	0	0	BMSK0001052.1 BGIBMGA001374,KWMTBOMO00991 uncharacterized protein LOC101735509 isoform X2
BMSK0001069	0	0	0	0	0	0	BMSK0001053.1 BGIBMGA001375,KWMTBOMO00992 KOG1414 K04450 GO:0070062,GO:0005634,GO:0003677,GO:0003700,GO:0000981,GO:0046872,GO:0045893,GO:0006366 ADM32512.1 atf2 CREB5
BMSK0001070	6.24224	11.5561	8.46281	3.03127	3.27442	0	BMSK0001054.1 BGIBMGA001376,KWMTBOMO00993 PF17064 GO:0031225,GO:0009897,GO:0005886,GO:0034235,GO:1903049,GO:0045837,GO:0045938,GO:1903818,GO:0045187,GO:0032222,GO:0048511,GO:0030431 protein quiver isoform X2 qvr
BMSK0001072	4.06031	0.989729	0	0	0	0.986978	BMSK0001055.1 BGIBMGA001349,KWMTBOMO00994 PF12799,PF13516 KOG4341 K10268 GO:0019005,GO:0043053,GO:0035882,GO:0016567,GO:0031146,GO:0006511 F-box/LRR-repeat protein 20
BMSK0001073	1.03947	0	0	1.48879	2.50058	0	BMSK0001056.1 BGIBMGA001348,KWMTBOMO00995 PF00646,PF12937,PF00248,PF13516 KOG1577 1.1.1.- K10268 GO:0016491,GO:0008202 aldo-keto reductase AKR2E4-like isoform X1 akr2e
BMSK0001074	0	0.977888	0	1.50153	0	0	BMSK0001057.1 BGIBMGA001377,KWMTBOMO00997 uncharacterized protein LOC101736094 isoform X1
BMSK0001075	1111.11	897.81	1081.71	796.618	977.239	1085.58	BMSK0001058.1 BGIBMGA001378,KWMTBOMO00998 uncharacterized protein LOC101736094 isoform X2
BMSK0001076	51.6094	38.923	62.4565	82.614	62.1127	59.6709	BMSK0001059.1 BGIBMGA001379,KWMTBOMO01000 PF01762 KOG2287 2.4.1.86 K07819 GO:0005783,GO:0005794,GO:0000139,GO:0016021,GO:0008376,GO:0047275,GO:0008499,GO:0006682,GO:0030259,GO:0009312,GO:0006486,GO:0006487 uncharacterized protein LOC101737726 isoform X2 B3GALT1
BMSK0001077	1.04779	1.9658	0	0	0	0	BMSK0001060.1 BGIBMGA001347,KWMTBOMO01001 PF07294 GO:0005576,GO:0005198 fibroin P25 [Bombyx mandarina] P25
BMSK0001078	0	0	0	0	2.42458	0	BMSK0001061.1 BGIBMGA001346,KWMTBOMO01005 uncharacterized protein LOC101736358
BMSK0001079	2044.59	1785.91	2043.07	2320.23	1821.49	2107.56	BMSK0001062.1 BGIBMGA001381,KWMTBOMO01006 uncharacterized protein LOC106101399 [Papilio polytes]
BMSK0001080	308.975	239.021	233.684	497.926	231.82	300.566	BMSK0001063.1 BGIBMGA001345
BMSK0001081	227.631	251.165	207.487	115.011	251.25	258.441	BMSK0001064.1 BGIBMGA001344,KWMTBOMO01007 PF06293,PF07714,PF01636,PF00069 KOG0594 2.7.11.22 K02089 GO:0005813,GO:0097132,GO:0000307,GO:0005737,GO:0005829,GO:0005654,GO:0005634,GO:0001726,GO:0005524,GO:0030332,GO:0004693,GO:0098770,GO:0016301,GO:0007049,GO:0043697,GO:0051301,GO:0042063,GO:0002244,GO:0060218,GO:0030097,GO:0045786,GO:2000773,GO:0050680,GO:0045656,GO:0045638,GO:0045668,GO:0000122,GO:…
BMSK0001082	60.8308	34.3938	46.5807	25.0675	45.5949	37.5688	BMSK0001065.1 BGIBMGA009548,KWMTBOMO01008
BMSK0001083	8.43424	19.115	13.2636	12.8635	3.67716	11.7291	BMSK0001066.1 BGIBMGA014470,KWMTBOMO01009 PF01390,PF07645 uncharacterized protein LOC101738867
BMSK0001084	0	0	0	1.53358	0	0.960417	BMSK0001067.1 BGIBMGA014471,KWMTBOMO01010 uncharacterized protein LOC101738867
BMSK0001085	0	0	0	0	0	0	BMSK0001068.1 BGIBMGA014469,KWMTBOMO01011 uncharacterized protein LOC101738727
BMSK0001086	4.14919	1.91683	0.942723	0	1.62272	5.83552	BMSK0001069.1 BGIBMGA014472
BMSK0001087	0	0	0	0	0	0	BMSK0001070.1 BGIBMGA014468,KWMTBOMO16557 PF14529 non-LTR retrotransposon CATS [Danaus plexippus]
BMSK0001088	0	0	0	0	0	0	BMSK0001071.1 BGIBMGA008526,KWMTBOMO01846
BMSK0001089	4441.94	4874.69	4626.25	8627.41	4151.38	4681.34	BMSK0001072.1 BGIBMGA007382
BMSK0001090	0	0.96677	0.94028	1.51566	0	0	BMSK0001073.1 BGIBMGA004597,KWMTBOMO01015 PF03258 Zinc finger D binding protein [Operophtera brumata]
BMSK0001091	0.99765	0	3.97822	9.51933	3.88337	4.6884	BMSK0001074.1 BGIBMGA007383,KWMTBOMO01016 PF01392 KOG3577 GO:0016021,GO:0005886,GO:0004930,GO:0042813,GO:0017147,GO:0060070,GO:0007275,GO:0035567 Fz domain FZD10
BMSK0001092	0	0	0	0	0	0	BMSK0001075.1 BGIBMGA007380,KWMTBOMO01018 PF01369,PF12783 KOG0928 K18443 GO:0005793,GO:0005794,GO:0005811,GO:0016020,GO:0005086,GO:0008289,GO:0015031,GO:0032012 Golgi-specific brefeldin A-resistance guanine nucleotide exchange factor 1 isoform X2 [Papilio xuthus] GBF1
BMSK0001093	0	0	0	0	0	0	BMSK0001076.1 BGIBMGA007381,KWMTBOMO01018
BMSK0001094	24.264	15.0667	24.8166	5.73351	16.4352	26.517	BMSK0001077.1 BGIBMGA007385
BMSK0001095	177.723	127.962	150.256	24.2191	137.427	124.282	BMSK0001078.1 BGIBMGA003302
BMSK0001096	75.1998	80.7499	77.7605	29.8564	81.44	74.8203	BMSK0001079.1 BGIBMGA007386,KWMTBOMO01019 PF13423,PF00443,PF02148 KOG1873,KOG1870 3.4.19.12 K11844 GO:0005737,GO:0005634,GO:0004843,GO:0008270,GO:0006281,GO:0016579,GO:0006511 ubiquitin carboxyl-terminal hydrolase 16 Usp45
BMSK0001097	537.421	520.196	472.616	1286.42	483.228	479.109	BMSK0001080.1 BGIBMGA007379,KWMTBOMO01020 PF16099,PF08585 K10990 GO:0016604,GO:0005654,GO:0031422,GO:0000166,GO:0006260,GO:0000724,GO:0000712 recQ-mediated genome instability protein 1-like [Amyelois transitella] RMI1
BMSK0001098	20.8783	43.731	26.8858	1.49495	15.0704	24.8889	BMSK0001081.1 BGIBMGA007387,KWMTBOMO01021 PF09726 KOG1821 GO:0030424,GO:0016021,GO:0044306,GO:0031965,GO:0030867,GO:0045202,GO:0007420,GO:0023041 macoilin MACO1
BMSK0001099	0	0	0	0	0	0	BMSK0001082.1 BGIBMGA014330,KWMTBOMO03797 PF03372 craniofacial development protein 2, partial
BMSK0001100	49.3256	77.7611	54.6799	75.0477	63.9216	59.0696	BMSK0001083.1 BGIBMGA010355,KWMTBOMO01024 uncharacterized protein LOC106713191 [Papilio machaon]
BMSK0001101	0	0	0	0	0	2.94689	BMSK0001084.1 BGIBMGA006231,KWMTBOMO01026 uncharacterized protein LOC101738215
BMSK0001102	0	0.956991	0	0	0	0	BMSK0001085.1 BGIBMGA007378
BMSK0001103	0	0	1.91691	0	0	0	BMSK0001086.1 BGIBMGA007388,KWMTBOMO01027 PF07679,PF13895,PF07686,PF01682,PF13927,PF00041,PF14292,PF00047 KOG3510 GO:0031225,GO:0005886,GO:0007155 Ig-like and fibronectin type-III domain-containing protein 1 isoform X1 OPCML
BMSK0001104	108.609	157.559	152.806	138.885	121.651	98.7079	BMSK0001087.1 BGIBMGA007389,KWMTBOMO01028 PF02949 K22984 odorant receptor 35, partial
BMSK0001105	31.4441	49.0636	36.6088	47.2708	56.5713	49.6216	BMSK0001088.1 BGIBMGA007377,KWMTBOMO01029 PF00089 KOG3627 3.4.21.- GO:0004175,GO:0004252,GO:0006508 collagenase-like [Papilio machaon] Jon99Ci
BMSK0001106	793.833	634.588	1036.09	784.809	888.841	948.68	BMSK0001089.1 BGIBMGA007390,KWMTBOMO01030 PF01347 K14463 microsomal triglyceride transfer protein, partial
BMSK0001107	0	3.83142	0.919937	0	8.21978	0.979161	BMSK0001090.1 BGIBMGA007391,KWMTBOMO01031 PF00155,PF12897 KOG0634 2.6.1.39,2.6.1.7 K00825 GO:0005759,GO:0047536,GO:0016212,GO:0042803,GO:0030170,GO:0008483,GO:0006103,GO:1901605,GO:0009058,GO:0006536,GO:0070189,GO:0033512,GO:0006554,GO:0006569 kynurenine/alpha-aminoadipate aminotransferase, mitochondrial isoform X2 AADAT
BMSK0001108	0	0	0	0	0	0	BMSK0001091.1 BGIBMGA014236,KWMTBOMO08677
BMSK0001109	0	0.962064	0.916479	0	0.829655	0.986108	BMSK0001092.1 BGIBMGA007375,KWMTBOMO01032 PF00648 28S ribosomal protein S28, mitochondrial
BMSK0001110	114.66	108.47	124.789	159.143	92.1894	99.9531	BMSK0001093.1 BGIBMGA007374,KWMTBOMO01033 calpain-11-like
BMSK0001111	47.3678	43.6534	42.3698	72.8534	30.8468	32.0408	BMSK0001094.1 BGIBMGA007373,KWMTBOMO01034 uncharacterized protein LOC110384822
BMSK0001112	469.794	439.08	436.62	600.095	485.097	462.023	BMSK0001095.1 BGIBMGA007372,KWMTBOMO01034 PF01344,PF13415,PF07646,PF13418,PF13854,PF13964,PF07707,PF00651 KOG4441 K10443 GO:0005737,GO:0005856,GO:0003779 ring canal kelch homolog kel
BMSK0001113	191.693	218.641	189.314	109.75	161.538	163.966	BMSK0001096.1 BGIBMGA007392,KWMTBOMO01035 PF10545 uncharacterized protein LOC101738789 isoform X1
BMSK0001114	201.127	242.01	187.298	175.763	172.559	229.402	BMSK0001097.1 BGIBMGA007393,KWMTBOMO01036 PF09011,PF00505 KOG0381,KOG0526 GO:0000790,GO:0005634,GO:0003680,GO:0003677,GO:0008301,GO:0008134,GO:0006325,GO:0006338,GO:0006357 high mobility group protein D HmgD
BMSK0001115	622.501	496.403	532.306	821.393	676.121	686.309	BMSK0001098.1 BGIBMGA007394,KWMTBOMO01037 PF10545 uncharacterized protein LOC101738925 isoform X1
BMSK0001116	0	0	0	0	2.45192	0	BMSK0001099.1 BGIBMGA007395,KWMTBOMO01038 uncharacterized protein LOC105841296
BMSK0001117	0	0	0	0	0	0	BMSK0001100.1 BGIBMGA007371,KWMTBOMO01039 PF02944,PF10545,PF13873 Bm8 interacting protein 2d-2
BMSK0001118	0	0.954509	0	0	0	0.972402	BMSK0001101.1 BGIBMGA008526,KWMTBOMO01040 uncharacterized protein LOC105841662
BMSK0001119	202.799	220.653	228.712	438.167	199.452	204.059	BMSK0001102.1 BGIBMGA007370
BMSK0001120	11320.1	13023.7	12211.3	41847.9	11289.7	12932.4	BMSK0001103.1 BGIBMGA014331,KWMTBOMO01559
BMSK0001121	237.381	267.707	238.177	293.311	277.482	280.723	BMSK0001104.1 BGIBMGA007396,KWMTBOMO01041 PF10545 uncharacterized protein LOC106105275 [Papilio polytes]
BMSK0001122	145.192	141.001	123.737	68.5068	180.997	168.075	BMSK0001105.1 BGIBMGA007369,KWMTBOMO01042 PF10545 uncharacterized protein LOC101746935 isoform X1
BMSK0001123	358.523	346.951	343.578	256.213	297.611	330.23	BMSK0001106.1 BGIBMGA007397,KWMTBOMO01043 PF07809 GO:0005737,GO:0006915,GO:0008258,GO:0045926,GO:0009968,GO:0032006,GO:0006979 protein charybde-like [Papilio polytes] chrb
BMSK0001124	154.023	173.709	193.649	143.262	120.262	123.937	BMSK0001107.1 BGIBMGA000058,KWMTBOMO13581 KOG0987 3.6.4.12 GO:0005524,GO:0003677,GO:0003678,GO:0006310,GO:0006281,GO:0000723 pif1
BMSK0001125	7.98699	5.79689	11.7947	12.5293	6.35046	5.72109	BMSK0001108.1 BGIBMGA005917
BMSK0001126	98.0179	94.0208	80.9329	152.982	80.7161	87.2141	BMSK0001109.1 BGIBMGA007368 PF15479 uncharacterized protein LOC101739580 isoform X1
BMSK0001127	1039.51	1103.74	919.392	1539.28	731.016	477.49	BMSK0001110.1 BGIBMGA007398,KWMTBOMO01045 PF13864 GO:0005881 uncharacterized protein LOC101739724 ENKD1
BMSK0001128	241.565	321.961	241.639	352.566	237.529	206.544	BMSK0001111.1 BGIBMGA007367,KWMTBOMO01046 PF00334 KOG0888 2.7.4.6 K00940 GO:0005739,GO:0005524,GO:0046872,GO:0004550,GO:0006915,GO:0006241,GO:0006183,GO:0030308,GO:0045839,GO:0006228 nucleoside diphosphate kinase 6-like isoform X1 [Amyelois transitella] NME6
BMSK0001129	372.722	339.051	446.639	114.477	408.618	423.633	BMSK0001112.1 BGIBMGA007399,KWMTBOMO01047 PF12894,PF08662,PF16529,PF00400 KOG0265 K12857 GO:0071013,GO:0005829,GO:0016607,GO:0071007,GO:0006397,GO:0008380 U5 small nuclear ribonucleoprotein 40 kDa protein Snrnp40
BMSK0001130	27.7184	30.1522	31.3636	6.59314	34.4283	46.0602	BMSK0001113.1 BGIBMGA007366,KWMTBOMO01048 PF18044,PF00642,PF18345 K14321 GO:0031965,GO:0005643,GO:0046872,GO:0051028,GO:0015031 nucleoporin-like protein 2 [Amyelois transitella] AMO1
BMSK0001131	1843.18	1624.7	1783.49	4832.32	1912.55	1672.51	BMSK0001114.1 BGIBMGA007400,KWMTBOMO01049 PF15009 K12654 stimulator of interferon genes protein-like isoform X2
BMSK0001132	0	0	0	0	0	0	BMSK0001115.1 BGIBMGA007401,KWMTBOMO01050 PF11707,PF16201 K14861 Nucleolar pre-ribosomal-associated protein 1 [Operophtera brumata]
BMSK0001133	0	0	0	0	0	0	BMSK0001116.1 BGIBMGA007404,KWMTBOMO01052 KOG0504 K21435 uncharacterized protein LOC101747202
BMSK0001134	259.961	282.228	295.385	270.564	232.931	244.148	BMSK0001117.1 BGIBMGA007402
BMSK0001135	0	0	0	0	0	0	BMSK0001118.1 BGIBMGA007365,KWMTBOMO16205 PF00089 3.4.21.69 GO:0005783,GO:0005615,GO:0005794,GO:0005509,GO:0004252,GO:0007596,GO:0043066,GO:0030195,GO:0050819,GO:0050728,GO:1903142 uncharacterized protein LOC110384825 PROC
BMSK0001137	0	2.93009	0	0	0	0	BMSK0001119.1 BGIBMGA007364,KWMTBOMO01053 PF01938,PF04055,PF00919 KOG2492 GO:0005739,GO:0051539,GO:0046872,GO:0035597,GO:0019887,GO:0044877,GO:0007420,GO:0008283,GO:0070900,GO:0045736,GO:0070131,GO:0045903,GO:0000079,GO:0045664,GO:0045859 CDK5 regulatory subunit-associated protein 1 Cdk5rap1
BMSK0001138	9.301	0.996045	4.43044	0	7.26745	5.26989	BMSK0001120.1 BGIBMGA007363,KWMTBOMO01055 PF01283 KOG1768 K02976 GO:0098556,GO:0022627,GO:0042788,GO:0003729,GO:0003735,GO:0002181 ribosomal protein S26 RpS26
BMSK0001139	8269.64	10619.4	8955.87	30870.9	9841.24	10157.3	BMSK0001121.1 BGIBMGA007405,KWMTBOMO01054 PF15473 GO:0016604,GO:0007049,GO:0043161,GO:0016567 PEST proteolytic signal-containing nuclear protein PCNP
BMSK0001140	16.6561	8.69133	28.0411	43.696	22.2749	26.5884	BMSK0001122.1 BGIBMGA007406,KWMTBOMO01056 PF00240 KOG0001,KOG0005 K12163 GO:0008270 Ubiquitin family ZFAND4
BMSK0001141	765.927	818.64	811.538	1256.6	865.166	789.532	BMSK0001123.1 BGIBMGA007407,KWMTBOMO01056 PF01428 KOG3173 K12163 GO:0008270 AN1-type zinc finger protein 4 Zfand4
BMSK0001142	113.155	124.504	131.954	112.395	148.808	75.8308	BMSK0001124.1 BGIBMGA007362,KWMTBOMO01057 PF03770 KOG1620 2.7.1.151,2.7.1.140 K00915 GO:0005730,GO:0005654,GO:0005634,GO:0005524,GO:0000824,GO:0000825,GO:0008440,GO:0000823,GO:0032958,GO:0070266,GO:0001841 inositol polyphosphate multikinase [Papilio xuthus] Ipmk
BMSK0001143	14.0451	24.4074	17.4926	15.3258	29.3625	32.0162	BMSK0001125.1 BGIBMGA007361,KWMTBOMO01059 PF00725 KOG2304 1.1.1.35 K00022 GO:0005759,GO:0005654,GO:0003857,GO:0070403,GO:0006635,GO:0120162 3-hydroxyacyl-CoA dehydrogenase, C-terminal domain HADH
BMSK0001144	764.031	551.036	708.736	489.473	765.656	622.42	BMSK0001126.1 BGIBMGA007360,KWMTBOMO01059 PF00725,PF07992,PF02737 KOG2304 1.1.1.35 K00022 GO:0005759,GO:0005654,GO:0003857,GO:0070403,GO:0006635,GO:0120162 3-hydroxyacyl-CoA dehydrogenase HADH
BMSK0001145	107.978	71.3384	97.3784	114.546	103.7	88.7618	BMSK0001127.1 BGIBMGA007360,KWMTBOMO01059 PF00725,PF01262,PF02737 KOG2304 1.1.1.35 K00022 GO:0005737,GO:0005759,GO:0005739,GO:0005654,GO:0003857,GO:0070403,GO:0006635,GO:0046676,GO:0120162,GO:0014823,GO:0042493,GO:0032868 3-hydroxyacyl-CoA dehydrogenase HADH
BMSK0001146	613.846	394.158	498.035	522.155	520.704	434.143	BMSK0001128.1 BGIBMGA007359,KWMTBOMO01062 PF15630,PF02291,PF07524 KOG3334 K03133 GO:0005634,GO:0000124,GO:0005669,GO:0046982,GO:0008134,GO:0044212,GO:0043966,GO:0030707,GO:0045944,GO:0006366,GO:0006367 transcription initiation factor TFIID subunit 9 [Amyelois transitella] e(y)1
BMSK0001147	55.557	65.7585	84.1738	76.7934	86.6218	83.0762	BMSK0001129.1 BGIBMGA007358,KWMTBOMO01063 PF06293,PF07714,PF00069 KOG0665 2.7.11.24 K04440 GO:0030424,GO:0005737,GO:0005829,GO:0030425,GO:0005654,GO:0005634,GO:0005524,GO:0004705,GO:0004707,GO:0004672,GO:0004674,GO:0019731,GO:0048675,GO:0007411,GO:0071243,GO:0071276,GO:0071310,GO:0034599,GO:0034614,GO:0046844,GO:0048674,GO:0071907,GO:0046843,GO:0007391,GO:0007395,GO:0048615,GO:0043652,GO:0001736,…
BMSK0001148	380.022	449.28	489.691	494.804	339.411	352.945	BMSK0001130.1 BGIBMGA007357,KWMTBOMO01063 KOG0665 2.7.11.24 GO:0030424,GO:0097441,GO:0005737,GO:0005829,GO:0005739,GO:0043005,GO:0005654,GO:0005634,GO:0005524,GO:0019899,GO:0042826,GO:0035033,GO:0004705,GO:0016301,GO:0004707,GO:0004674,GO:0034198,GO:0071276,GO:0071345,GO:0071222,GO:0071260,GO:0071310,GO:0034614,GO:0038095,GO:0035556,GO:0007254,GO:0007258,GO:0043066,GO:0032091,GO:0048666,GO:001810…
BMSK0001149	5584.67	4907.65	5229.67	11904.2	5248.81	5390.71	BMSK0001131.1 BGIBMGA007410,KWMTBOMO01064 PF00098,PF00076 KOG0109 K13187 GO:0071013,GO:0005737,GO:0005829,GO:0016607,GO:0005634,GO:0071011,GO:0003729,GO:0003723,GO:0008270,GO:0030036,GO:0007623,GO:0007303,GO:0007562,GO:0008062,GO:0009792,GO:0045475,GO:0000278,GO:0045292,GO:0000398,GO:0045804,GO:2000767,GO:0008104,GO:0000381,GO:0042752,GO:0045995 R binding protein 1-A lark
BMSK0001150	769.795	690.535	779.013	272.224	778.969	621.954	BMSK0001132.1 BGIBMGA007411,KWMTBOMO01064 R binding protein 1-C
BMSK0001151	2066.21	1682.83	1958.82	2038.31	1684.45	1796.3	BMSK0001133.1 BGIBMGA007356,KWMTBOMO14719 uncharacterized protein LOC110384828
BMSK0001152	223.539	160.444	167.685	540.049	161.532	182.301	BMSK0001134.1 BGIBMGA007355,KWMTBOMO01065 PF01064,PF07714,PF08515,PF00069 KOG2052 2.7.11.30 K13578 GO:0030425,GO:0005887,GO:0043025,GO:0005886,GO:0043235,GO:0005524,GO:0019838,GO:0046872,GO:0004674,GO:0046332,GO:0005025,GO:0005024,GO:0004675,GO:0030509,GO:0043010,GO:0001502,GO:0030154,GO:0071773,GO:0071363,GO:0002063,GO:0002062,GO:0009953,GO:0060350,GO:0006703,GO:0001654,GO:0006954,GO:0035108,GO:…
BMSK0001153	92.139	84.1692	71.6388	50.3821	88.5857	106.869	BMSK0001135.1
BMSK0001154	0	0	0	0	0.824795	0	BMSK0001136.1 BGIBMGA001459,KWMTBOMO05121
BMSK0001155	0	0	0	0	0	0	BMSK0001137.1 BGIBMGA004472,KWMTBOMO09401 uncharacterized protein LOC105380908 [Plutella xylostella]
BMSK0001156	2.0778	6.72366	0.942307	0	0	0	BMSK0001138.1 BGIBMGA009673,KWMTBOMO03774
BMSK0001157	445.73	498.028	455.868	1030.2	493.294	406.618	BMSK0001139.1 BGIBMGA007412,KWMTBOMO01068 PF01199 KOG1790 K02915 GO:0005840,GO:0003735,GO:0006412 ibosomal protein L34 isoform X1 RpL34
BMSK0001158	45.2211	60.3727	39.8013	70.1534	49.0456	66.8688	BMSK0001140.1 BGIBMGA007353,KWMTBOMO15544 PF12259 uncharacterized protein LOC105841624 isoform X2
BMSK0001159	584.472	677.051	576.984	1415.01	719.296	734.159	BMSK0001141.1 BGIBMGA007413,KWMTBOMO01070 PF01163 KOG2269,KOG2270 2.7.11.1 K08872 GO:0005829,GO:0030688,GO:0005524,GO:0089720,GO:0046872,GO:0004674,GO:1990786,GO:0071359,GO:0098586,GO:0007059,GO:0051607,GO:0045087,GO:0030490,GO:0043124,GO:0039534,GO:0032463,GO:0045089,GO:0032728 serine/threonine-protein kinase RIO3 [Papilio machaon] RIOK3
BMSK0001160	284.007	306.63	423.294	424.192	316.525	313.336	BMSK0001142.1 BGIBMGA007352,KWMTBOMO01071 K20135 uncharacterized protein LOC106116963 [Papilio xuthus]
BMSK0001161	435.778	579.158	360.827	561.986	394.079	110.88	BMSK0001143.1 BGIBMGA007351,KWMTBOMO01071 K20135
BMSK0001162	673.575	650.607	620.489	558.326	532.11	535.592	BMSK0001144.1 BGIBMGA007414,KWMTBOMO01072 PF18770 KOG0946 GO:0005783,GO:0005789,GO:0012507,GO:0032580,GO:0005795,GO:0008565,GO:0006888,GO:0007030,GO:0048211,GO:0006886,GO:0061025,GO:0010389,GO:0044719,GO:0045056,GO:0048280 general vesicular transport factor p115 [Amyelois transitella] p115
BMSK0001163	64.4337	40.4033	48.8419	19.6814	33.528	38.1565	BMSK0001145.1 BGIBMGA007415,KWMTBOMO01072
BMSK0001164	253.707	243.542	189.012	323.601	257.829	232.046	BMSK0001146.1 BGIBMGA007416,KWMTBOMO01072
BMSK0001165	1.03743	0.960318	0	0	0	1.95341	BMSK0001147.1 BGIBMGA007350,KWMTBOMO01073 PF05008,PF12352 KOG1666 K08493 GO:0005776,GO:0030136,GO:0005829,GO:0005789,GO:0005768,GO:0012507,GO:0005794,GO:0000139,GO:0016021,GO:0043231,GO:0031902,GO:0044306,GO:0043025,GO:0048471,GO:0031201,GO:0008021,GO:0032588,GO:0005484,GO:0000149,GO:0006914,GO:0006888,GO:0090161,GO:0006896,GO:0006891,GO:0006623,GO:0042147,GO:0048280,GO:0050882 vesicle transport …
BMSK0001166	0	0	0	0	0	0	BMSK0001148.1 BGIBMGA007417,KWMTBOMO01074 PF17820,PF00595,PF09380,PF09379,PF00373 KOG0792 3.1.3.48 GO:0044297,GO:0005737,GO:0005856,GO:0070062,GO:0030027,GO:0043005,GO:0005654,GO:0005634,GO:0005886,GO:0036312,GO:0004725,GO:0071345,GO:0001933,GO:0035335,GO:0006661,GO:0006470,GO:0014066 tyrosine-protein phosphatase isoform X1 PTPN13
BMSK0001167	19.6355	18.3508	12.4572	1.50642	20.8893	25.1413	BMSK0001149.1 BGIBMGA007349,KWMTBOMO01075 PF00118 KOG0356 K04077 GO:0005829,GO:0005743,GO:0005759,GO:0005739,GO:0005524,GO:0051082,GO:0006458,GO:0008637,GO:0034605,GO:0007005,GO:0045041,GO:0042026,GO:0006626 60 kDa heat shock protein, mitochondrial Hsp60A
BMSK0001168	77.9675	62.7387	72.6566	1.45032	70.294	90.5654	BMSK0001150.1 BGIBMGA007418,KWMTBOMO01076 PF00294 KOG2854 2.7.1.20 K00856 GO:0005737,GO:0005829,GO:0005634,GO:0005886,GO:0004001,GO:0005524,GO:0005507,GO:0019900,GO:0006169,GO:0044209,GO:0016032 adenosine kinase ADK2
BMSK0001169	135.296	125.783	90.4213	7.37278	86.028	135.045	BMSK0001151.1 BGIBMGA007419,KWMTBOMO01078 PF01853,PF00538 KOG2747 2.3.1.48 K11306 GO:0005829,GO:0000123,GO:0070776,GO:0000790,GO:0016607,GO:0005730,GO:0005654,GO:0000786,GO:0005634,GO:0016605,GO:0016407,GO:0003677,GO:0010485,GO:0004402,GO:0042393,GO:0003713,GO:0008134,GO:0008270,GO:0090398,GO:0006323,GO:0016573,GO:0043966,GO:0030099,GO:0045892,GO:0006334,GO:0045944,GO:0045893,GO:0006473,GO:190179…
BMSK0001170	16.6272	15.3899	9.39414	7.57091	17.9856	9.78169	BMSK0001152.1 BGIBMGA007420,KWMTBOMO01078 uncharacterized protein LOC110384829
BMSK0001171	1.06388	0	3.69727	1.49247	0	2.06405	BMSK0001153.1 BGIBMGA007348,KWMTBOMO01079 PF13516 K10281 F-box/LRR-repeat protein 15
BMSK0001172	0	1.92598	0	0	1.64628	2.94685	BMSK0001154.1 BGIBMGA007421,KWMTBOMO01080 PF00067 KOG0157 1.14.14.-,1.14.14.79 GO:0005789,GO:0016021,GO:0020037,GO:0005506,GO:0004497,GO:0016705,GO:0010430,GO:0050896,GO:0001523,GO:0016125,GO:0007601 cytochrome P450, partial CYP4V2
BMSK0001173	0	0	0	0	0	0	BMSK0001155.1 BGIBMGA014316,KWMTBOMO01080 PF00067 KOG0157 1.14.-.- GO:0005789,GO:0016021,GO:0020037,GO:0005506,GO:0004497,GO:0016705 Cytochrome P450 CYP94A2
BMSK0001174	0	0	0	0	0	0	BMSK0001156.1 BGIBMGA007347,KWMTBOMO01082 PF02949 K22984 olfactory receptor 38
BMSK0001175	0	0	0	0	0	0	BMSK0001157.1 BGIBMGA007346,KWMTBOMO01084 PF02845 KOG4501 K18667 GO:0099053,GO:0016607,GO:0005634,GO:0006281,GO:0006355 activating signal cointegrator 1 complex subunit 2 Ascc2
BMSK0001176	0	0	0	0	0	0	BMSK0001158.1 BGIBMGA007422,KWMTBOMO01085 PF15503 uncharacterized protein LOC106134521 [Amyelois transitella]
BMSK0001177	2.13108	0	0	1.48267	0	0	BMSK0001159.1 BGIBMGA007423,KWMTBOMO01086 PF01536 KOG0788 4.1.1.50 K01611 GO:0005829,GO:0004014,GO:0050829,GO:0006557,GO:0008295,GO:0006597 S-adenosylmethionine decarboxylase proenzyme isoform X1 SamDC
BMSK0001178	0	0	0	1.52366	0	0	BMSK0001160.1 BGIBMGA007345,KWMTBOMO01087 PF01425 KOG1212 6.3.5.7 K19176 GO:0030956,GO:0004040,GO:0005524,GO:0050567,GO:0006412 fatty-acid amide hydrolase 2-like isoform X1 [Papilio xuthus] gatA
BMSK0001179	0	0	0	0	0	0.989459	BMSK0001161.1 BGIBMGA007424,KWMTBOMO01088 PF01425 KOG1212 6.3.5.7 K19176 GO:0030956,GO:0004040,GO:0005524,GO:0050567,GO:0006412 fatty-acid amide hydrolase 2-like gatA
BMSK0001180	0	0	0	0	0	0	BMSK0001162.1 BGIBMGA007425,KWMTBOMO01089 PF02878,PF02880,PF00408,PF02879 KOG0625 5.4.2.2 K01835 GO:0000287,GO:0004614,GO:0006006,GO:0005978 phosphoglucomutase [Amyelois transitella] Pgm
BMSK0001181	29.1611	20.3006	24.2706	45.1453	26.4623	18.7429	BMSK0001163.1 BGIBMGA007344,KWMTBOMO01090 PF01490 KOG1305 K14995 GO:0016021,GO:0005770,GO:0031902,GO:0005765,GO:0005764,GO:0015171,GO:0015181,GO:0046872,GO:0003333,GO:0071230,GO:0032008 sodium-coupled neutral amino acid transporter 9 homolog slc38a9
BMSK0001182	0	0	0	0	0	0	BMSK0001164.1 BGIBMGA007343,KWMTBOMO01091 PF05051 KOG3496 K02260 GO:0005737,GO:0005758,GO:0016531,GO:0005507,GO:1903136,GO:0007420,GO:0006825,GO:0006091,GO:0007507,GO:0033617,GO:0008284,GO:1904960 cytochrome c oxidase copper chaperone COX17
BMSK0001183	58.2724	80.0779	55.2131	66.3747	21.4036	40.3108	BMSK0001165.1 BGIBMGA007342,KWMTBOMO01094 PF07647,PF00536,PF00013 KOG4374,KOG2208 K18756 GO:0003729,GO:0030036,GO:0000226,GO:0000278,GO:0007275,GO:0007319,GO:0048477,GO:0007297,GO:0008104 protein bicaudal C homolog 1-A BicC
BMSK0001184	0	0	0	0	0	0.993614	BMSK0001166.1 BGIBMGA006663
BMSK0001185	2468.97	2294.57	2391.9	2482.41	1936.54	2153.1	BMSK0001167.1 BGIBMGA007426,KWMTBOMO01095
BMSK0001186	1846.12	2050.3	1942.45	1953.37	1708.52	1781.22	BMSK0001168.1 BGIBMGA007427,KWMTBOMO01095 PF07690 KOG2532 GO:0030054,GO:0016021,GO:0043005,GO:0030672,GO:0015293,GO:0006836,GO:0006814 Major Facilitator Superfamily slc17a7
BMSK0001187	195.427	192.504	267.503	322.25	173.585	200.754	BMSK0001169.1 BGIBMGA007428,KWMTBOMO01095 PF07690 KOG2532 K08193 GO:0030054,GO:0005829,GO:0016021,GO:0005887,GO:0005765,GO:0005764,GO:0016020,GO:0005886,GO:0030672,GO:0005351,GO:0015136,GO:0015538,GO:0006865,GO:0006820,GO:0006811,GO:0009617,GO:0015739 sialin [Papilio machaon] SLC17A5
BMSK0001188	236.075	211.973	167.792	92.1702	188.767	180.503	BMSK0001170.1 BGIBMGA007341,KWMTBOMO01096 PF07910,PF05605,PF13894 KOG4696 3.4.19.12 GO:0005737,GO:0005634,GO:0046872,GO:0003676,GO:0036459 zinc finger with UFM1-specific peptidase domain protein-like isoform X1 ZUP1
BMSK0001189	486.985	782.428	552.149	1505.55	455.212	698.035	BMSK0001171.1 BGIBMGA008438,KWMTBOMO04735
BMSK0001190	73.8401	75.1583	72.1737	96.6968	68.1285	78.4866	BMSK0001172.1 BGIBMGA007429,KWMTBOMO01101 K11518 uncharacterized protein LOC105841304
BMSK0001191	60.3385	51.1049	57.1259	80.0077	46.8621	43.2187	BMSK0001173.1 BGIBMGA008698
BMSK0001192	575.427	506.491	518.475	1065.08	560.545	596.745	BMSK0001174.1 BGIBMGA007430,KWMTBOMO01104 PF00060 uncharacterized protein LOC110384836
BMSK0001193	49.0328	42.6969	54.8031	2.99542	65.9167	74.4767	BMSK0001175.1 BGIBMGA007339,KWMTBOMO01105
BMSK0001194	40.8005	21.4862	45.1295	2.97127	51.6964	45.2035	BMSK0001176.1 BGIBMGA007338,KWMTBOMO01105 K09884 aquaporin-12
BMSK0001195	395.045	350.423	394.123	400.83	433.326	420.247	BMSK0001177.1 BGIBMGA007337,KWMTBOMO01107 KOG0504 espin
BMSK0001196	2.07374	0	0	0	0	0	BMSK0001178.1 BGIBMGA007336,KWMTBOMO01109 KOG0504 espin
BMSK0001197	0	0.976488	0	0	0.794599	0.966776	BMSK0001179.1 BGIBMGA007335,KWMTBOMO01110 PF00023,PF13857,PF13606,PF13637,PF12796 KOG0504 espin
BMSK0001198	3.12385	3.89149	0	0	1.69167	0	BMSK0001180.1 BGIBMGA007433
BMSK0001199	1.02413	0	0	0	1.63649	0	BMSK0001181.1 BGIBMGA000159,KWMTBOMO13680 ornithine decarboxylase antizyme
BMSK0001200	17.7371	16.5775	10.0707	0	5.93924	11.0483	BMSK0001182.1 BGIBMGA007434
BMSK0001201	4.01255	9.43866	3.90025	3.16912	3.8799	1.88307	BMSK0001183.1 BGIBMGA007435,KWMTBOMO01112 PF00566 KOG1093 GO:0005813 TBC1 domain family member 31 TBC1D31
BMSK0001202	52.7501	31.1162	50.5772	8.61025	60.1035	45.5181	BMSK0001184.1 BGIBMGA007333,KWMTBOMO01113 uncharacterized protein LOC106143327 [Amyelois transitella]
BMSK0001203	13.5853	7.79275	13.8631	4.47163	17.6834	6.99869	BMSK0001185.1 BGIBMGA007332,KWMTBOMO01114 PF17862,PF00004 KOG0729 K03061 GO:0005737,GO:0005634,GO:0022624,GO:0000502,GO:0005524,GO:0016887,GO:0036402,GO:0006511 26S protease regulatory subunit 7 psmc2
BMSK0001204	964.427	1099.69	1025.84	2370.55	1078.32	1031.76	BMSK0001186.1 BGIBMGA007436,KWMTBOMO01115 PF02540,PF07722,PF00117,PF06508,PF00958 KOG1622 6.3.5.2 K01951 GO:0005829,GO:0005524,GO:0003922,GO:0003921,GO:0016462,GO:0006541,GO:0006177,GO:0009113,GO:0009168 GMP synthase [glutamine-hydrolyzing] GMPS
BMSK0001205	488.463	429.072	340.927	334.557	401.577	407.046	BMSK0001187.1 BGIBMGA007331,KWMTBOMO01116 PF09329,PF09332 KOG3056 K10736 GO:0005634,GO:0031298,GO:0003688,GO:0003690,GO:0046872,GO:0003697,GO:0030261,GO:0042023,GO:0006260,GO:0006270,GO:0035214,GO:0016321,GO:0070868,GO:1901693,GO:0045931,GO:0045678 protein MCM10 homolog isoform X1 Mcm10
BMSK0001206	6078.87	7279.42	6506.72	10959.6	7487.87	7871.16	BMSK0001188.1 BGIBMGA007437,KWMTBOMO01118 PF14580,PF13855,PF12799 KOG0531 K17550 protein phosphatase 1 regulatory subunit 7 isoform X3
BMSK0001207	0	0	0	0	0	0	BMSK0001189.1 BGIBMGA007438,KWMTBOMO01118 PF01557,PF09298 KOG2843 3.7.1.2 K01555 GO:0005829,GO:0004334,GO:0046872,GO:1902000,GO:0006559,GO:0006572 fumarylacetoacetase FAH
BMSK0001208	0	0	0	0	0	0.96988	BMSK0001190.1 BGIBMGA007439,KWMTBOMO01119 PF13894,PF13465,PF18868,PF16622,PF00096,PF09723 zinc finger protein 141-like isoform X2
BMSK0001209	376.943	289.023	351.164	614.547	399.023	419.396	BMSK0001191.1 BGIBMGA007439,KWMTBOMO01121 PF16622,PF00096,PF13465,PF13894 zinc finger protein 615 isoform X4
BMSK0001210	0	0	5.62976	3.02718	0	0	BMSK0001192.1 BGIBMGA007440,KWMTBOMO01121 PF04410 KOG2236 K14763 GO:0005634,GO:0005732,GO:0003723,GO:0000493,GO:0001522,GO:0042254,GO:0006364 zinc finger protein 567-like isoform X4
BMSK0001211	750.242	897.705	725.212	769.448	534.83	655.929	BMSK0001193.1 BGIBMGA007330,KWMTBOMO01122 sex determination protein fruitless-like isoform X3
BMSK0001212	457.178	467.306	514.083	112.097	399.458	429.167	BMSK0001194.1 BGIBMGA007329,KWMTBOMO01122 PF00651 GO:0005634,GO:0005700,GO:0003680,GO:0003700,GO:0007455,GO:0061040,GO:0007478,GO:2000736,GO:0006357,GO:0006355,GO:0006351 BTB/POZ domain bab2
BMSK0001213	0	0	0	0	0	2.90964	BMSK0001195.1 BGIBMGA007441,KWMTBOMO01123 PF01658,PF07994 KOG0693 5.5.1.4 K01858 GO:0005737,GO:0004512,GO:0006021,GO:0008654 inositol-3-phosphate synthase [Amyelois transitella] Inos
BMSK0001214	263.012	239.703	275.9	69.5815	271.111	314.429	BMSK0001196.1 BGIBMGA006663
BMSK0001215	1.02391	0	0	0	0	1.03459	BMSK0001197.1 BGIBMGA007328
BMSK0001216	75.8086	54.7396	78.1271	7.58569	66.7967	79.9968	BMSK0001198.1 BGIBMGA007444 uncharacterized protein LOC101746480
BMSK0001217	265.224	343.101	338.285	673.684	237.33	266.947	BMSK0001199.1 BGIBMGA007445
BMSK0001218	3.00708	2.9158	3.90569	3.09258	0.80602	0.961967	BMSK0001200.1 BGIBMGA007443 K06069
BMSK0001219	238.116	329.4	289.788	160.238	259.129	365.681	BMSK0001201.1 BGIBMGA007446
BMSK0001220	0	0	0	0	0	0	BMSK0001202.1 BGIBMGA007442,KWMTBOMO01127 PF00564 KOG0695 2.7.11.13 GO:0045179,GO:0016324,GO:0016327,GO:0005938,GO:0035003,GO:0005524,GO:0046872,GO:0017022,GO:0004697,GO:0004674,GO:0034332,GO:0045176,GO:0055059,GO:0045167,GO:0060446,GO:0007043,GO:0046667,GO:0003382,GO:0045198,GO:0090163,GO:0000132,GO:0007163,GO:0045197,GO:0045196,GO:0016332,GO:0016334,GO:0051601,GO:0007294,GO:0035556,GO:0030011,G…
BMSK0001221	89.6479	92.0153	80.0764	39.0296	88.0598	77.2071	BMSK0001203.1 BGIBMGA009429,KWMTBOMO01128 uncharacterized protein LOC101743030
BMSK0001222	55.0777	46.17	59.1823	12.1133	59.6809	29.3456	BMSK0001204.1 BGIBMGA009430,KWMTBOMO01129 PF01115 KOG3174 K10365 GO:0008290,GO:0030017,GO:0071203,GO:0003779,GO:0030036,GO:0051016,GO:0007010,GO:0022604 F-actin capping protein beta subunit CAPZB
BMSK0001223	2471.12	2823.97	2830.54	1642.67	2515.25	2568.02	BMSK0001205.1 BGIBMGA007470,KWMTBOMO01130 K02308 daxx
BMSK0001224	17275.5	21347.4	17973.9	51094.9	17080.5	19305.7	BMSK0001206.1 BGIBMGA007469,KWMTBOMO01131 PF01287 KOG3271 K03263 GO:0005737,GO:0043022,GO:0003746,GO:0045901,GO:0045905,GO:0006452 eukaryotic translation initiation factor 5A eIF-5A
BMSK0001225	911.629	660.058	713.838	161.369	740.427	781.913	BMSK0001207.1 BGIBMGA007471,KWMTBOMO01132 PF00046 KOG0490,KOG0849 GO:0005634,GO:0000981,GO:0000977,GO:0007411,GO:0009593,GO:0016048,GO:0021516,GO:0001764,GO:0050954,GO:0021559 Homeodomain DRGX
BMSK0001226	1386.18	973.682	1085.26	594.201	1173.65	1166.48	BMSK0001208.1 BGIBMGA007472,KWMTBOMO01132 PF03826 hypothetical protein KGM 16069 [Danaus plexippus]
BMSK0001227	76.1967	104.926	74.1939	46.3586	82.8359	73.6372	BMSK0001209.1 BGIBMGA007468,KWMTBOMO01133 PF07728,PF03215,PF00004 KOG1969 K11269 GO:0005663,GO:0005634,GO:0005524,GO:0003689,GO:0007049,GO:0006260 chromosome transmission fidelity protein 18 homolog [Papilio xuthus] chtf18
BMSK0001228	0	0	1.86194	3.00445	0	5.12234	BMSK0001210.1 BGIBMGA007467,KWMTBOMO01134 PF03261 KOG3932 K11716 GO:0030424,GO:0043292,GO:0005737,GO:0030425,GO:0043197,GO:0030426,GO:0016020,GO:0031594,GO:0043005,GO:0043025,GO:0005654,GO:0005634,GO:0048471,GO:0005886,GO:0014069,GO:0016533,GO:0051015,GO:0043014,GO:0048487,GO:0045296,GO:0005509,GO:0061575,GO:0035255,GO:0016301,GO:0002020,GO:0019901,GO:0043539,GO:0007411,GO:0007413,GO:0007420,GO:0…
BMSK0001229	153.986	274.069	481.507	807.6	609.598	496.758	BMSK0001211.1 BGIBMGA007466,KWMTBOMO01135 PF05456 K18644 GO:0005737,GO:0098794,GO:0008190,GO:0030371,GO:0019933,GO:0008286,GO:0007613,GO:0050804,GO:0045947,GO:0048167,GO:0035176,GO:0031929,GO:0006412 eukaryotic translation initiation factor 4E-binding protein 2 EIF4EBP2
BMSK0001230	1293.94	1286.78	1282.67	3689.62	1204.22	1281.01	BMSK0001212.1 BGIBMGA007465,KWMTBOMO01136 PF00328 KOG3672 K21403 uncharacterized protein LOC101737106
BMSK0001231	63.2074	126.346	92.5102	132.135	94.9695	62.3444	BMSK0001213.1 BGIBMGA007464,KWMTBOMO01138 uncharacterized protein LOC101741006, partial
BMSK0001232	1.03724	0.958214	5.65866	0	3.24363	1.9444	BMSK0001214.1 BGIBMGA007473,KWMTBOMO01139 PF00567,PF07650,PF00013 KOG2279,KOG1676 K18406 GO:0016021,GO:0005741,GO:0003723,GO:0030154,GO:0031047,GO:1990511,GO:0007283 tudor and KH domain-containing protein homolog PAPI
BMSK0001233	846.482	723.601	842.675	112.951	1005.76	950.93	BMSK0001215.1 BGIBMGA007474,KWMTBOMO01140 uncharacterized protein LOC101737397
BMSK0001234	123.621	132.317	165.911	125.738	120.521	142.509	BMSK0001216.1 BGIBMGA007463,KWMTBOMO01141 PF01302 uncharacterized protein LOC101741433
BMSK0001235	27.1362	51.4831	38.9603	5.98315	39.3104	27.8543	BMSK0001217.1 BGIBMGA007475,KWMTBOMO01142 PF01189 KOG2198 2.1.1.- K21970 GO:0005762,GO:0005739,GO:0008168,GO:0009383,GO:0070181,GO:0042256,GO:0070131,GO:0031167 5-methylcytosine rR methyltransferase NSUN4 Nsun4
BMSK0001236	81.0652	68.3075	80.7672	3.02755	70.3424	81.2179	BMSK0001218.1 BGIBMGA012540
BMSK0001237	37.2088	10.6001	20.9558	17.0674	18.6018	14.6583	BMSK0001219.1 BGIBMGA007462,KWMTBOMO01143 PF06779,PF00083,PF07690 KOG2532 K08193 GO:0030054,GO:0005829,GO:0016021,GO:0005887,GO:0005765,GO:0005764,GO:0016020,GO:0005886,GO:0030672,GO:0005351,GO:0015136,GO:0015538,GO:0006865,GO:0006820,GO:0006811,GO:0009617,GO:0015739 sialin isoform X1 SLC17A5
BMSK0001238	1.02094	3.96075	7.28546	0	0.882608	4.1194	BMSK0001220.1 BGIBMGA007370
BMSK0001239	721.856	902.42	783.779	2473.58	831.38	750.378	BMSK0001221.1 BGIBMGA007476,KWMTBOMO01145 PF00153 KOG0752 K15084 GO:0016021,GO:0005743,GO:0022857 XP 004926325.1 graves disease carrier protein isoform X1 SLC25A16
BMSK0001240	119.939	179.399	145.037	59.9597	142.445	126.954	BMSK0001222.1 BGIBMGA007461,KWMTBOMO01146 PF00083,PF07690 KOG0569 K07299 GO:0016021,GO:0022857,GO:0008643,GO:0042593,GO:0090277 XP 021203746.1 glucose transporter type 1 isoform X2 Glut1
BMSK0001241	213.681	224.22	196.524	407.979	308.468	263.562	BMSK0001223.1 BGIBMGA007460,KWMTBOMO01147 PF00149 KOG0371 3.1.3.16 K04382 GO:0000775,GO:0005829,GO:0005634,GO:0000159,GO:0000922,GO:0046872,GO:0008022,GO:0004722,GO:0048156,GO:0008637,GO:0046580,GO:0070262,GO:0035970,GO:1904528,GO:0043161,GO:0006470,GO:0010468,GO:0034976,GO:0042542,GO:0010288 serine/threonine-protein phosphatase 2A catalytic subunit beta isoform isoform X1 [Papilio polytes] PPP2CB
BMSK0001242	409.635	407.303	388.395	579.171	381.074	361.592	BMSK0001224.1 BGIBMGA007477,KWMTBOMO01148 PF12894,PF00400 KOG0279 K14753 GO:0005776,GO:0071013,GO:0005737,GO:0005829,GO:0022627,GO:0005634,GO:0071011,GO:0019899,GO:0005080,GO:0043022,GO:0009267,GO:0042335,GO:0075522,GO:0007626,GO:0000398,GO:0046716,GO:0001933,GO:0048477,GO:0018991,GO:0044829,GO:0030838,GO:0045725,GO:0001934,GO:0016243,GO:0072344,GO:0035220 AEH16566.1 receptor for activated protei…
BMSK0001243	884.2	981.667	942.713	1371.02	699.16	790.8	BMSK0001225.1 BGIBMGA007478,KWMTBOMO01150 KOG1830 K06220 GO:0005737,GO:0005856,GO:0098978,GO:0030027,GO:0098794,GO:0003779,GO:0030036,GO:0007010,GO:0030032,GO:0098885,GO:0014003,GO:0031643,GO:0008360 wiskott-Aldrich syndrome protein family member 2 Wasf3
BMSK0001244	271.517	267.722	230.636	477.079	337.817	280.905	BMSK0001226.1 BGIBMGA007479,KWMTBOMO01152 serine/arginine repetitive matrix protein 1-like [Papilio xuthus]
BMSK0001245	713.127	775.56	875.672	244.056	698.978	746.608	BMSK0001227.1 BGIBMGA007480,KWMTBOMO01153 PF12998,PF00628 KOG1973 K11346 GO:0070776,GO:0005654,GO:0005634,GO:0003682,GO:0046872,GO:0035064,GO:0006260,GO:0043966,GO:0008285,GO:0045926,GO:0043065,GO:2001235,GO:0045893,GO:0006473,GO:1901796 XP 004926299.1 inhibitor of growth protein 5 ING5
BMSK0001247	4.15519	4.80511	1.88091	3.03164	1.6318	1.95346	BMSK0001228.1 BGIBMGA007481,KWMTBOMO01154 PF14719,PF00640 KOG3536 K12474 GO:0030424,GO:0009925,GO:0005737,GO:0009898,GO:0005829,GO:0005769,GO:0005883,GO:0055037,GO:0001540,GO:0035650,GO:0035612,GO:0035615,GO:0030276,GO:0050750,GO:0005546,GO:0001784,GO:0030159,GO:0035591,GO:0005102,GO:0042982,GO:0071345,GO:0042632,GO:0008203,GO:0034383,GO:1905581,GO:0048260,GO:1905602,GO:1904707,GO:0031623,GO:0006…
BMSK0001248	178.195	181.014	168.673	64.6008	159.266	161.16	BMSK0001229.1 BGIBMGA007458,KWMTBOMO01155 PF05497 lysozyme-like [Amyelois transitella]
BMSK0001249	11912.4	13704.5	10975.4	28650.3	10694.8	9809.35	BMSK0001230.1 BGIBMGA007482,KWMTBOMO01156 PF07946 KOG2357 GO:0005783,GO:0016021,GO:0005509 coiled-coil domain-containing protein 47 isoform X2 ccdc47
BMSK0001250	798.938	712.326	706.02	486.403	651.521	596.097	BMSK0001231.1 BGIBMGA007457,KWMTBOMO01157 uncharacterized protein LOC106143356 [Amyelois transitella]
BMSK0001251	7.28543	6.78926	0.921245	5.94272	10.8926	19.9026	BMSK0001232.1 BGIBMGA007483,KWMTBOMO01158 PF06294 sperm flagellar protein 2-like
BMSK0001252	226.831	354.78	274.783	530.894	301.535	343.691	BMSK0001233.1 BGIBMGA007485,KWMTBOMO01162 PF13733,PF02709 KOG3916 2.4.1.- GO:0016021,GO:0008376,GO:0033207,GO:0046872,GO:0005975,GO:0045747,GO:0006486,GO:0009636 glycosyltransferase isoform X1 bre-4
BMSK0001253	0	0.967305	2.81724	4.54128	0	3.94194	BMSK0001234.1 BGIBMGA007486,KWMTBOMO01165 K20179 vacuolar protein sorting-associated protein 11 homolog, partial
BMSK0001254	42.8021	20.4097	18.5397	4.48435	37.6843	17.9229	BMSK0001235.1 BGIBMGA007456,KWMTBOMO01166 PF00169 KOG0245 GO:0030424,GO:1904115,GO:0030425,GO:0005871,GO:0005874,GO:0005875,GO:0045202,GO:0005524,GO:0008574,GO:0016887,GO:0030742,GO:0008017,GO:0003777,GO:0008089,GO:0048490,GO:0008088,GO:0007411,GO:0030705,GO:0046847,GO:0008345,GO:0007018,GO:0045886,GO:0007528,GO:0032024,GO:0015031,GO:0048814,GO:0040012,GO:0051963,GO:0016188,GO:0048489,GO:0047496,…
BMSK0001255	92.4003	90.2192	82.8948	6.07294	65.8944	95.5117	BMSK0001236.1 BGIBMGA007455,KWMTBOMO01167 PF12423,PF12473 KOG0245 K10392 GO:0005737,GO:0005874,GO:0005875,GO:0045202,GO:0005524,GO:0008017,GO:0003777,GO:0048489,GO:0047496 kinesin-like protein unc-104 isoform X1 unc-104
BMSK0001256	402.684	279.076	360.195	115.497	394.663	480.823	BMSK0001237.1 BGIBMGA011402
BMSK0001257	36.5128	41.7233	43.6606	1.49784	75.0819	54.6094	BMSK0001238.1 BGIBMGA007454,KWMTBOMO01168 KOG0245 GO:0005737,GO:0005874,GO:0005875,GO:0045202,GO:0005524,GO:0008017,GO:0003777,GO:0048489,GO:0047496 KWMTBOMO01168 unc-104
BMSK0001258	506.105	421.327	406.73	104.469	695.011	676.974	BMSK0001239.1 BGIBMGA007453,KWMTBOMO01170 PF02777,PF00081 KOG0876 1.15.1.1 K04564 GO:0005737,GO:0042645,GO:0005739,GO:0003677,GO:0019899,GO:0042802,GO:0030145,GO:0046872,GO:0019825,GO:0004784,GO:0003069,GO:0001315,GO:0007568,GO:0071361,GO:0003032,GO:0048773,GO:0006749,GO:0007507,GO:0030097,GO:0050665,GO:0042743,GO:0008630,GO:0008631,GO:0055072,GO:0001889,GO:0007626,GO:0043066,GO:0045599,GO:004814…
BMSK0001260	33.2027	14.3772	17.9283	18.2492	30.8188	23.3376	BMSK0001240.1 BGIBMGA007487,KWMTBOMO01171 PF00153 KOG0757 K15116 GO:0016021,GO:0005743,GO:0005739,GO:0015218,GO:0045333,GO:0030302,GO:0040011,GO:0006390,GO:0048311,GO:0007005,GO:1990519 solute carrier family 25 member 36-A [Amyelois transitella] Rim2
BMSK0001261	0	0	0.871755	0	0.910862	0	BMSK0001241.1 BGIBMGA007452,KWMTBOMO01172 PF04420 K22384 tail-anchored protein insertion receptor WRB-like [Papilio polytes]
BMSK0001262	10.55	11.0412	2.66196	10.0453	2.73198	7.40992	BMSK0001242.1 BGIBMGA007488,KWMTBOMO01173 PF13847,PF13679 GO:0005737 glutathione S-transferase C-terminal domain-containing protein homolog
BMSK0001263	21.0723	7.96682	13.4549	8.70195	16.9062	15.6147	BMSK0001243.1 BGIBMGA007451,KWMTBOMO01174 PF02922,PF02806,PF00128 KOG0470 2.4.1.18 K00700 GO:0005829,GO:0070062,GO:0003844,GO:0102752,GO:0043169,GO:0004553,GO:0005975,GO:0006091,GO:0005978,GO:0005977 1,4-alpha-glucan-branching enzyme GBE1
BMSK0001264	0	0	0	0	0	0.96988	BMSK0001244.1 BGIBMGA007450 PF09809 K17422 GO:0005762,GO:1990904,GO:0003735,GO:0006412 ABD36234.2 mitochondrial ribosomal protein L41 mRpL41
BMSK0001265	1.03523	0	0	0	0	0.982219	BMSK0001245.1 BGIBMGA007448,KWMTBOMO01177 PF01591,PF00300 KOG0234 2.7.1.105,3.1.3.46 K01103 GO:0043540,GO:0005829,GO:0003873,GO:0005524,GO:0004331,GO:0006003,GO:0006000,GO:0006094,GO:0006096 6-phosphofructo-2-kinase/fructose-2,6-bisphosphatase isoform X2
BMSK0001266	6.26939	6.81707	12.9431	11.9278	5.04948	3.99753	BMSK0001246.1 BGIBMGA014236,KWMTBOMO08677
BMSK0001267	369.519	633.814	400.521	1853.47	875.076	701.252	BMSK0001247.1 BGIBMGA007447,KWMTBOMO01181 PF02800 KOG0657 1.2.1.12 K00134 GO:0005737,GO:0005829,GO:0009277,GO:0005811,GO:0005739,GO:0005634,GO:0005886,GO:0004365,GO:0051287,GO:0050661,GO:0003723,GO:0006915,GO:0006094,GO:0006096,GO:0015886,GO:0072593 uncharacterized protein LOC101742449, partial TDH3
BMSK0001268	167.298	182.346	195.181	550.838	299.76	286.705	BMSK0001248.1 BGIBMGA007489,KWMTBOMO01180 KOG4306 GO:0008081,GO:0006629 PI-PLC X domain-containing protein 3 plcxd1
BMSK0001269	0	0	0.945435	0	0	0	BMSK0001249.1 BGIBMGA007490,KWMTBOMO01182 PF02800,PF00044 KOG0657 1.2.1.12 K00134 GO:0005829,GO:0004365,GO:0051287,GO:0050661,GO:0035605,GO:0042593,GO:0006006,GO:0006096 glyceraldehyde-3-phosphate dehydrogenase isoform X1 Gapdh2
BMSK0001270	2.08071	0	0.937753	0	0	0.981326	BMSK0001250.1 BGIBMGA007491,KWMTBOMO01183 PF12763 KOG1029,KOG1955,KOG0998 K20068 GO:0005905,GO:0005829,GO:0005886,GO:0005509,GO:0017124,GO:0061024,GO:0006898 ralBP1-associated Eps domain-containing protein 1 REPS1
BMSK0001271	143.501	228.273	123.82	301.927	157.965	115.136	BMSK0001251.1 BGIBMGA007492,KWMTBOMO01185 PF01534 KOG3577 K02354 GO:0009986,GO:0005911,GO:0030425,GO:0098978,GO:0016021,GO:0005886,GO:0001540,GO:0019955,GO:0004896,GO:0004930,GO:0030165,GO:0046982,GO:0042803,GO:0044877,GO:0038023,GO:0031625,GO:0042813,GO:0017147,GO:0060070,GO:1990830,GO:0061301,GO:0035426,GO:0031987,GO:0010812,GO:0035567,GO:0110135,GO:0051091,GO:0043507,GO:0150012,GO:0045893,GO:0…
BMSK0001272	5.214	3.87764	7.44092	4.49878	6.65896	1.98256	BMSK0001252.1 BGIBMGA007493,KWMTBOMO01186 PF09011,PF00505 KOG0381 K11830 transcription factor A, mitochondrial
BMSK0001273	0	0	0	0	0	0	BMSK0001253.1 BGIBMGA007324,KWMTBOMO01189 PF04209 KOG1417 1.13.11.5 K00451 GO:0004411,GO:0046872,GO:0006520,GO:0006559,GO:0006572 homogentisate 1,2-dioxygenase [Amyelois transitella] hgo
BMSK0001274	0	0	0	0	0	0	BMSK0001254.1 BGIBMGA007323,KWMTBOMO01190
BMSK0001275	1.03763	0.958464	0.943807	0	2.43271	0	BMSK0001255.1 BGIBMGA007322,KWMTBOMO01190 uncharacterized protein LOC101735649
BMSK0001276	0	0	0.934943	0	1.6715	0	BMSK0001256.1 BGIBMGA007325,KWMTBOMO01191 K14314 uncharacterized protein LOC110385432
BMSK0001277	5.21553	15.5206	8.36371	1.49837	3.33471	6.94683	BMSK0001257.1 BGIBMGA014050 PF10188 KOG4033 GO:0009925 protein OSCP1 OSCP1
BMSK0001278	0	0.967784	0.93339	1.50471	3.31383	12.8433	BMSK0001258.1 BGIBMGA014048,KWMTBOMO01193 PF00856,PF01753 2.1.1.- GO:0046872,GO:0008168 SET and MYND domain-containing protein 4 [Amyelois transitella] SMYD4
BMSK0001279	0	0	0	0	0	0	BMSK0001259.1 BGIBMGA009456,KWMTBOMO12158
BMSK0001280	0	0	0	0	0	0	BMSK0001260.1 BGIBMGA014049,KWMTBOMO01194 PF00149,PF02872 KOG4419 3.6.1.45,3.1.3.5 K19970 GO:0008253,GO:0046872,GO:0000166,GO:0008768,GO:0009166 Ecto-nucleotidase [Operophtera brumata] 5NUC
BMSK0001281	0	0	0	0	0	0	BMSK0001261.1 BGIBMGA008698
BMSK0001282	0	0	0	0	0	0	BMSK0001262.1 BGIBMGA007321,KWMTBOMO01199 uncharacterized protein LOC106126609 [Papilio xuthus]
BMSK0001283	75.8207	55.72	77.1507	34.8787	74.1887	77.1167	BMSK0001263.1 BGIBMGA007326
BMSK0001284	283.988	294.559	334.523	797.941	321.793	338.712	BMSK0001264.1 BGIBMGA007326
BMSK0001285	8.98536	2.89845	4.91446	3.13233	6.35046	4.76758	BMSK0001265.1 BGIBMGA009030,KWMTBOMO07467 PF00628 PHD-finger
BMSK0001286	10.4427	9.72485	9.26213	1.49359	4.19389	5.98124	BMSK0001266.1 BGIBMGA008802,KWMTBOMO01203 PF00001,PF10320 KOG4219,KOG3656 K04170 GO:0016021,GO:0005887,GO:0004930,GO:0008188,GO:0007186,GO:0007218 neuropeptide receptor A14 isoform X1 CCHa2-R
BMSK0001287	0	0	0	0	0	0	BMSK0001267.1 BGIBMGA008803,KWMTBOMO01204 Uncharacterized protein OBRU01 08609 [Operophtera brumata]
BMSK0001288	7404.74	7795.3	8259.79	12104.7	8127.32	8701.02	BMSK0001268.1 BGIBMGA008810,KWMTBOMO01206 uncharacterized protein LOC106143374 [Amyelois transitella]
BMSK0001289	2202.01	2059.6	2279.03	2274.72	2928.81	2391.46	BMSK0001269.1 BGIBMGA008809,KWMTBOMO01207 seminal fluid protein HACP044 [Heliconius erato]
BMSK0001290	40.0427	22.916	29.5803	20.2925	39.2021	37.5085	BMSK0001270.1 BGIBMGA014463,KWMTBOMO01212 PF00135,PF07859 KOG1516 3.1.1.1 GO:0005615,GO:0052689,GO:0080030,GO:0004771,GO:0004806,GO:0016042 Liver carboxylesterase [Papilio xuthus] CES5A
BMSK0001291	0	0.975013	0.92796	0	0	0	BMSK0001271.1 BGIBMGA014464,KWMTBOMO01213 uncharacterized protein LOC105842655
BMSK0001292	0	0	0	0	0	0	BMSK0001272.1 BGIBMGA014548,KWMTBOMO01214 PF03712 KOG3568 1.14.17.- GO:0005737,GO:0005615,GO:0030667,GO:0005507,GO:0004500,GO:0016715,GO:0042420,GO:0042421,GO:0006589 MOXD1 homolog 1-like
BMSK0001293	469.202	474.451	496.284	221.884	430.891	504.95	BMSK0001273.1 BGIBMGA008804
BMSK0001295	73.7993	58.9035	59.8969	20.2428	66.281	76.3506	BMSK0001274.1 BGIBMGA005349
BMSK0001296	0	0	0	0	0	0	BMSK0001275.1 BGIBMGA008806,KWMTBOMO01218 uncharacterized protein LOC101741769
BMSK0001297	0	4.80035	1.87995	0	3.25948	1.95123	BMSK0001276.1 BGIBMGA008807,KWMTBOMO01218 PF13180,PF00169,PF17820,PF00595,PF15413 KOG3528 GO:0016324,GO:0031526,GO:0071944,GO:0005737,GO:0012505,GO:0030175,GO:0016020,GO:0005902,GO:0031528,GO:0048471,GO:0001726,GO:0097225,GO:0032426,GO:0031698,GO:0008013,GO:0017081,GO:0050780,GO:0070851,GO:0030165,GO:0019902,GO:0043621,GO:0032947,GO:0030036,GO:0007191,GO:0060088,GO:0032782,GO:0030643,GO:0045198,G…
BMSK0001299	633.223	574.607	569.592	55.1123	585.487	442.417	BMSK0001277.1 BGIBMGA008808,KWMTBOMO01219 PF13912,PF00096,PF13894 KOG1721 K09215 GO:0005634,GO:0000981,GO:0046872,GO:0000977,GO:0048617,GO:0048619,GO:0009880,GO:0007442,GO:0016348,GO:0007480,GO:0000122,GO:0045892,GO:0007366,GO:0045944,GO:0045893,GO:0007362,GO:0035220 ras-responsive element-binding protein 1 [Papilio polytes] bowl
BMSK0001300	1552.79	1359.48	1510.82	538.713	1302.92	960.421	BMSK0001278.1 BGIBMGA009541,KWMTBOMO01220 PF13894,PF12171,PF12874,PF13465,PF13912,PF00096 KOG1721 K09215 GO:0005634,GO:0003677,GO:0003700,GO:0046872,GO:0000977,GO:0007350,GO:0048619,GO:0009880,GO:0016348,GO:0007443,GO:0000122,GO:0045892,GO:0007389,GO:0007366,GO:0045944,GO:0045893,GO:0006357 protein odd-skipped odd
BMSK0001301	60.804	71.6622	85.9765	14.7636	47.1987	44.5968	BMSK0001279.1 BGIBMGA008843,KWMTBOMO01221 PF13894,PF12171,PF13465,PF13912,PF00096 KOG1721 GO:0005634,GO:0046872,GO:0000977,GO:0048565,GO:0048617,GO:0048619,GO:0009880,GO:0007440,GO:0007442,GO:0016348,GO:0000122,GO:0045892,GO:0007366,GO:0045944,GO:0045893 Zinc finger, C2H2 type drm
BMSK0001302	456.22	442.485	523.213	118.097	521.655	479.352	BMSK0001280.1 BGIBMGA008844,KWMTBOMO01221 PF07975,PF13465,PF00096,PF13894 K09215 sob protein
BMSK0001303	100.223	119.799	136.312	13.849	100.472	81.1681	BMSK0001281.1 BGIBMGA001053
BMSK0001304	12.6298	9.91672	24.3549	10.205	25.53	14.4581	BMSK0001282.1 BGIBMGA008845
BMSK0001305	1308.84	1461.36	1361.62	940.832	1265.54	1390.02	BMSK0001283.1 BGIBMGA009037,KWMTBOMO01224 PF02170,PF02171 KOG1042 3.1.26.- K02156 GO:0005737,GO:0004519,GO:0046872,GO:0003723,GO:0030154,GO:0031047,GO:0051321,GO:0007275,GO:0007283 argonaute 3 isoform X1 AGO3
BMSK0001306	0	0	0	0	0	0	BMSK0001284.1 BGIBMGA008846,KWMTBOMO01226 PF08712,PF01106 KOG2358 K22074 GO:0005739,GO:0005506,GO:0051536,GO:0016226 NFU1 iron-sulfur cluster scaffold homolog, mitochondrial
BMSK0001308	0	0.959033	2.81657	0	0	0.974597	BMSK0001285.1 BGIBMGA009036,KWMTBOMO01227 PF16077 GO:0005576,GO:0008083,GO:0005121,GO:0021556,GO:0045087,GO:0007399,GO:0008592 Spatzle 3 [Operophtera brumata] spz3
BMSK0001309	0	0	0	0	0	0	BMSK0001286.1 BGIBMGA009035,KWMTBOMO01228 protein spaetzle 3
BMSK0001310	0	1.9908	0	1.43068	2.69607	4.187	BMSK0001287.1 BGIBMGA006890
BMSK0001311	0	0	0	0	0	0	BMSK0001288.1 BGIBMGA008847,KWMTBOMO01229 uncharacterized protein LOC101743420
BMSK0001312	0	1.92428	43.3009	0	0	6.84554	BMSK0001289.1 BGIBMGA008848,KWMTBOMO01232 PF17064 uncharacterized protein LOC101743136
BMSK0001313	2.07774	15.3788	23.5067	4.54658	4.89713	5.8619	BMSK0001290.1 BGIBMGA009034,KWMTBOMO01233 PF17064 uncharacterized protein LOC105381223 [Plutella xylostella]
BMSK0001314	0	0	0.943626	0	0	0	BMSK0001291.1 BGIBMGA009033,KWMTBOMO01235 PF08659,PF13561,PF00106 KOG0725 1.1.1.47 GO:0047936,GO:0030435 uncharacterized protein LOC101742703
BMSK0001315	0	0	0	0	0	0	BMSK0001292.1 BGIBMGA009031
BMSK0001316	0	0	0	0	0	0	BMSK0001293.1 BGIBMGA008851,KWMTBOMO01243 PF00233 KOG3689 3.1.4.35,3.1.4.53 K13298 GO:0005829,GO:0004115,GO:0047555,GO:0046872,GO:0046058,GO:0046068,GO:0007165 dual 3',5'-cyclic-AMP and -GMP phosphodiesterase 11 isoform X2 Pde11
BMSK0001317	0	0.968546	2.81901	1.51472	0	0	BMSK0001294.1 BGIBMGA003836,KWMTBOMO12141 PF13873 Myb/SANT-like D -binding domain
BMSK0001318	340.871	329.318	279.336	316.741	169.474	218.753	BMSK0001295.1 BGIBMGA008850,KWMTBOMO01240 KOG3689 3.1.4.35,3.1.4.53 K13298 GO:0005829,GO:0004115,GO:0047555,GO:0046872,GO:0046058,GO:0046068,GO:0007165 dual 3',5'-cyclic-AMP and -GMP phosphodiesterase 11 isoform X4 Pde11
BMSK0001319	527.43	666.797	601.621	1326.34	757.805	637.071	BMSK0001296.1 BGIBMGA008852
BMSK0001320	59.7382	36.2983	44.8602	36.9406	59.9651	56.6874	BMSK0001297.1 BGIBMGA008853,KWMTBOMO01247 PF00501 KOG1256 6.2.1.3 K01897 GO:0005783,GO:0005789,GO:0016021,GO:0005743,GO:0005741,GO:0005739,GO:0005730,GO:0005634,GO:0005524,GO:0102391,GO:0004467,GO:0015908,GO:0001676,GO:0035338,GO:0008654,GO:0032000,GO:0010747,GO:0010867,GO:2001236 long-chain-fatty-acid--CoA ligase 5 isoform X2 Acsl5
BMSK0001321	19138.9	23952.8	19764.4	66980.1	20650.3	22266.4	BMSK0001298.1 BGIBMGA013333,KWMTBOMO14744 PF05485 K23209 THAP domain
BMSK0001322	0	0	0	0	0	0.98137	BMSK0001299.1 BGIBMGA008854,KWMTBOMO01249 PF16808 KOG0614 protein kinase, cGMP-dependent, type I for
BMSK0001323	0	0	0	0	0.808193	0	BMSK0001300.1 BGIBMGA006881,KWMTBOMO01252 PF07714,PF00069 KOG0614 2.7.11.12 K07376 GO:0005737,GO:0005829,GO:0005886,GO:0005524,GO:0030553,GO:0004692,GO:0004674,GO:0007631,GO:0046959,GO:0030536,GO:0008345,GO:0007616,GO:0008045,GO:0006468,GO:0030510,GO:0008016,GO:0032095,GO:0009744,GO:0007614 PKG-Ib for
BMSK0001324	1847	2015.26	1962.8	5476.86	2244.16	2094.59	BMSK0001301.1 BGIBMGA008855,KWMTBOMO01251 KOG0614 2.7.11.12 GO:0005737,GO:0005829,GO:0005886,GO:0005524,GO:0030553,GO:0004692,GO:0004674,GO:0007631,GO:0046959,GO:0030536,GO:0008345,GO:0007616,GO:0008045,GO:0006468,GO:0030510,GO:0008016,GO:0032095,GO:0009744,GO:0007614 cGMP-dependent protein kinase, isozyme 2 forms cD4/T1/T3A/T3B [Papilio xuthus] for
BMSK0001325	11.484	0	4.62337	0	3.35985	1.99556	BMSK0001302.1 BGIBMGA008856,KWMTBOMO01252 PF00027 KOG0614 2.7.11.12 K07376 GO:0005737,GO:0005829,GO:0005886,GO:0005524,GO:0030553,GO:0004692,GO:0004674,GO:0007631,GO:0046959,GO:0030536,GO:0008345,GO:0007616,GO:0008045,GO:0006468,GO:0030510,GO:0008016,GO:0032095,GO:0009744,GO:0007614 cGMP-dependent protein kinase, isozyme 2 forms cD5/T2-like isoform X1 [Papilio machaon] for
BMSK0001326	307.202	305.406	291.333	442.551	244.646	235.674	BMSK0001303.1 BGIBMGA008857,KWMTBOMO01252 KOG0614 2.7.11.12 GO:0005737,GO:0005829,GO:0005886,GO:0005524,GO:0030553,GO:0004692,GO:0004674,GO:0007631,GO:0046959,GO:0030536,GO:0008345,GO:0007616,GO:0008045,GO:0006468,GO:0030510,GO:0008016,GO:0032095,GO:0009744,GO:0007614 for
BMSK0001327	12.4729	11.5477	8.44984	16.6466	8.1838	2.93677	BMSK0001304.1 BGIBMGA014617,KWMTBOMO09737 uncharacterized protein LOC110385666
BMSK0001328	2.05771	0	0	0	0	0	BMSK0001305.1 BGIBMGA008858,KWMTBOMO01255 PF02145 KOG3686 K17700 GO:0030424,GO:0005829,GO:0030425,GO:0005769,GO:0000139,GO:0016020,GO:0043025,GO:0005096,GO:0042803,GO:0017016,GO:1990792,GO:1904425,GO:1903697,GO:0045665,GO:1904442,GO:0022409,GO:0043547,GO:0050766,GO:0043087,GO:0051056 rap1 GTPase-activating protein 1 isoform X2 Rap1gap
BMSK0001329	2449.49	2188.61	2282.66	2549.29	1381.7	1419.86	BMSK0001306.1 BGIBMGA009029,KWMTBOMO01257 K19914 synaptotagmin-15-like [Amyelois transitella]
BMSK0001330	231.967	213.277	186.751	487.548	223.86	240.851	BMSK0001307.1 BGIBMGA001459,KWMTBOMO05121
BMSK0001331	1113.21	1125.91	1143.53	1558.7	998.451	1072.92	BMSK0001308.1 BGIBMGA008859,KWMTBOMO01258 PF00372,PF03722,PF03723 GO:0045735 moderately methionine rich hexamerin precursor [Hyalophora cecropia] BJSP-2
BMSK0001332	1.0393	0	0	0	0	0	BMSK0001309.1 BGIBMGA008860,KWMTBOMO01259 PF00372,PF03722,PF03723 GO:0005615,GO:0045735 arylphorin subunit beta-like
BMSK0001333	17.6762	14.4464	10.3169	15.118	10.6588	11.7633	BMSK0001310.1 BGIBMGA008861,KWMTBOMO01260 PF12763,PF13833,PF13499,PF13202,PF13405,PF00036,PF14658 KOG0027 GO:0005509 troponin C 25D
BMSK0001334	159.163	127.269	148.918	164.562	147.134	134.548	BMSK0001311.1 BGIBMGA008862,KWMTBOMO01261 PF00372,PF03722 hexamerin-1.1
BMSK0001335	0	0	0	0	0	0	BMSK0001312.1 BGIBMGA009028,KWMTBOMO01262 PF00372,PF03722,PF03723 GO:0005615,GO:0045735 arylphorin SP2
BMSK0001336	1.04324	0	0	4.54308	0	0	BMSK0001313.1 BGIBMGA009027,KWMTBOMO01263 PF00372,PF03722,PF03723 GO:0005615,GO:0045735 B Chain B, Crystal Structure Of Bombyx Mori Sp2/sp3 Heterohexamer
BMSK0001337	1054.68	915.354	1047.88	727.502	787.757	857.225	BMSK0001314.1 BGIBMGA009025,KWMTBOMO01265 PF13384,PF13565,PF00046,PF00292 KOG0849 K09381 GO:0005634,GO:0003677,GO:0000977,GO:0022008,GO:0006355,GO:0007367 protein gooseberry isoform X1 [Papilio polytes] gsb-n
BMSK0001338	36.9253	36.1467	31.9257	2.86856	33.7358	30.731	BMSK0001315.1 BGIBMGA009025,KWMTBOMO01266 PF00046 KOG0490,KOG0849 GO:0005634,GO:0003677,GO:0000977,GO:0022008,GO:0006355,GO:0007367 Homeodomain gsb-n
BMSK0001339	530.504	509.6	501.189	1011.25	476.628	485.288	BMSK0001316.1 BGIBMGA008863 uncharacterized protein LOC101738184
BMSK0001340	335.016	349.136	390.404	363.706	372.625	366.518	BMSK0001317.1 BGIBMGA009024,KWMTBOMO01269 GO:0005576,GO:0007218 neuropeptide-like precursor 1 precursor
BMSK0001341	109.236	114.75	140.466	25.6614	91.2671	114.931	BMSK0001318.1 BGIBMGA009023,KWMTBOMO01270 uncharacterized protein LOC101741830 isoform X1
BMSK0001342	838.221	710.111	907.389	184.34	725.52	751.441	BMSK0001319.1 BGIBMGA008864,KWMTBOMO01271 PF00023,PF13857,PF13606,PF12796,PF13637 KOG4214 GO:0005737,GO:0005634,GO:0044877,GO:0030036,GO:2000813 myotrophin-like [Amyelois transitella] mtpn
BMSK0001343	453.939	558.397	511.462	1620.96	784.371	578.383	BMSK0001320.1 BGIBMGA009022,KWMTBOMO01272 PF06951 3.1.1.4 K01047 GO:0005737,GO:0005783,GO:0005576,GO:0005794,GO:0005509,GO:0004623,GO:0102567,GO:0102568,GO:0050482,GO:0016042,GO:0006644 group XIIA secretory phospholipase A2 isoform X6 Pla2g12a
BMSK0001344	0	0	0	0	0	0	BMSK0001321.1 BGIBMGA008865,KWMTBOMO01273 PF00572 KOG3204 K02872 GO:0015934,GO:0003735,GO:0006412 ribosomal protein L13A RpL13A
BMSK0001345	0	0	0	0	0	0	BMSK0001322.1 BGIBMGA008866 K18626 uncharacterized protein LOC101741404
BMSK0001346	1644.2	1582.35	1613.71	3953.53	1541.66	1615.57	BMSK0001323.1 BGIBMGA008075,KWMTBOMO03774
BMSK0001347	0	0	0	0	0.83514	2.96968	BMSK0001324.1 BGIBMGA009021,KWMTBOMO01274 PF04969,PF09032 KOG3260 K04507 GO:0030877,GO:0044297,GO:0005737,GO:0005829,GO:0043005,GO:0005641,GO:0005654,GO:0005634,GO:0019005,GO:0019904,GO:0042803,GO:0044548,GO:0015631,GO:0031625,GO:0007568,GO:0055007,GO:0071277,GO:1990830,GO:0007507,GO:0060548,GO:0045740,GO:0060416 calcyclin-binding protein [Amyelois transitella] Cacybp
BMSK0001348	65.6557	58.2507	50.8049	183.589	59.5953	77.609	BMSK0001325.1 BGIBMGA014213,KWMTBOMO01275 hypothetical protein TcasGA2 TC001839 [Tribolium castaneum]
BMSK0001349	842.055	1085.88	1078.26	1727.44	1192.56	1040.26	BMSK0001326.1 BGIBMGA009020,KWMTBOMO01276 PF12998,PF00628 KOG1973 K11319 GO:0035267,GO:0000812,GO:0046872,GO:0043968,GO:0043967,GO:0043065,GO:0040008 inhibitor of growth protein 3 ing3
BMSK0001350	132.012	214.623	139.868	325.312	133.437	152.746	BMSK0001327.1 BGIBMGA009019,KWMTBOMO01277 PF00858 KOG4294 K03440 GO:0016021,GO:0005886,GO:0005272,GO:0071462,GO:0042756,GO:0035002,GO:0009415,GO:0006814 pickpocket protein 28-like isoform X1 ppk28
BMSK0001351	261.138	207.345	238.757	28.6764	223.704	216.151	BMSK0001328.1 BGIBMGA002037
BMSK0001352	19824.9	25033.5	19869.3	59509.5	20486.6	22254.1	BMSK0001329.1 BGIBMGA008867,KWMTBOMO01278 PF13499,PF00036,PF13405 KOG0027,KOG0041 GO:0005927,GO:0005886,GO:0005509,GO:0007498 EF-hand domain-containing protein D2 homolog [Amyelois transitella] Swip-1
BMSK0001353	808.767	790.868	841.18	581.474	732.182	769.959	BMSK0001330.1 BGIBMGA008868,KWMTBOMO01280 PF00023,PF13857,PF13606,PF13637,PF12796 KOG0502 K21486 D -binding protein RFXANK isoform X2 [Amyelois transitella]
BMSK0001354	4788.17	4175.93	5006.76	1017.24	3086.35	3362.31	BMSK0001331.1 BGIBMGA009018,KWMTBOMO01281 PF00205,PF02776,PF02775 KOG1185 4.1.-.- K12261 GO:0005829,GO:0005782,GO:0005777,GO:0016830,GO:0048037,GO:0042802,GO:0000287,GO:0005102,GO:0030976,GO:0001561,GO:0051259,GO:0006625 2-hydroxyphytanoyl-CoA lyase HACL1
BMSK0001355	1.03357	2.89764	0	2.9273	0.840187	0.994713	BMSK0001332.1 BGIBMGA013853
BMSK0001356	3.13328	0	5.50047	0	4.24507	1.00516	BMSK0001333.1 BGIBMGA008869,KWMTBOMO01285 PF07690 KOG2532 K08193 GO:0016021,GO:0015114,GO:0015293,GO:0006814 uncharacterized transporter slc-17.2-like [Papilio xuthus] Picot
BMSK0001357	2.08327	0.973083	3.66068	1.47635	2.53742	3.0051	BMSK0001334.1 BGIBMGA008870,KWMTBOMO01286 PF04377 KOG1193 2.3.2.8 K00685 GO:0005737,GO:0005634,GO:0004057,GO:0010498,GO:0016598 arginyl-tR --protein transferase 1 Ate1
BMSK0001358	653.152	654.845	659.042	684.37	606.643	593.956	BMSK0001335.1 BGIBMGA008871,KWMTBOMO01287 PF07690 KOG2532 K08193 GO:0030054,GO:0005769,GO:0060076,GO:0016021,GO:0030285,GO:1990030,GO:0008021,GO:0030672,GO:0005313,GO:0005326,GO:0015293,GO:0007420,GO:0021766,GO:0003407,GO:0098700,GO:0001504,GO:0050803,GO:0006814,GO:0035249 uncharacterized transporter C38C10.2-like Slc17a6
BMSK0001359	340.117	347.933	401.049	454.639	357.259	379.836	BMSK0001336.1 BGIBMGA008872,KWMTBOMO01288 PF07690 KOG2532 K08193 GO:0030054,GO:0060076,GO:0016021,GO:0030285,GO:0043005,GO:0030672,GO:0005313,GO:0005326,GO:0015293,GO:0098700,GO:0050803,GO:0006814,GO:0035249 putative inorganic phosphate cotransporter isoform X3 SLC17A6
BMSK0001360	93.5691	103.986	127.598	57.4675	121.272	105.821	BMSK0001337.1 BGIBMGA009017,KWMTBOMO01291 PF00620 KOG2710,KOG4724,KOG2200 K20641 GO:0005096,GO:0017048,GO:0035023,GO:0007165 uncharacterized protein LOC101739889 isoform X1 Arhgap20
BMSK0001361	9.36239	7.73063	4.65091	0	3.31257	2.96116	BMSK0001338.1 BGIBMGA009016
BMSK0001362	648.461	721.167	750.962	1078.41	1039.21	929.805	BMSK0001339.1 BGIBMGA008873,KWMTBOMO01296 PF08240,PF13602,PF00107 KOG0025 1.3.1.104 K07512 GO:0005739,GO:0019166,GO:0006633,GO:0006631 probable trans-2-enoyl-CoA reductase, mitochondrial
BMSK0001363	0.998937	0.963963	2.98918	0	0.784447	1.885	BMSK0001340.1 BGIBMGA008874,KWMTBOMO01300 PF00789,PF14555 KOG1363 K18726 GO:0005783,GO:0005811 FAS-associated factor 2 faf2
BMSK0001364	0	0	0.949044	0	0	0	BMSK0001341.1 BGIBMGA009014,KWMTBOMO01301 PF00970,PF00173 KOG0536 1.6.2.2 K00326 GO:0005737,GO:0005783,GO:0048471,GO:0004128,GO:0050660,GO:0020037,GO:0046872,GO:0016174,GO:0003958,GO:0016653,GO:0048468,GO:0006091,GO:0042593,GO:0042168,GO:0030073,GO:0006739,GO:0055114,GO:0046677,GO:0006801 cytochrome b5 reductase 4 isoform X1 [Amyelois transitella] Cyb5r4
BMSK0001365	0	0	0	0	0	0	BMSK0001342.1 BGIBMGA008875,KWMTBOMO01302 PF01425 KOG1212 3.5.1.99 K19176 GO:0016021,GO:0103073,GO:0102077 fatty-acid amide hydrolase 2-A [Papilio machaon] faah2b
BMSK0001366	0	0	0	0	0	0	BMSK0001343.1 BGIBMGA009012,KWMTBOMO01304 PF00034,PF13442 KOG3453 K08738 GO:0005758,GO:0070469,GO:0009055,GO:0020037,GO:0046872 cytochrome c
BMSK0001367	17.685	14.0378	9.83333	2.87397	16.4343	19.0803	BMSK0001344.1 BGIBMGA009011
BMSK0001369	126.593	111.52	93.9049	308.024	119.762	89.1771	BMSK0001345.1 BGIBMGA005007,KWMTBOMO07579
BMSK0001370	98.9958	131.772	108.784	224.349	88.1545	104.283	BMSK0001346.1 BGIBMGA009010,KWMTBOMO01312 PF13012,PF14464,PF01398 KOG1555 3.4.19.- K03030 GO:0005829,GO:0005654,GO:0000502,GO:0005838,GO:0008541,GO:0061578,GO:0046872,GO:0008237,GO:0070628,GO:0004843,GO:0007623,GO:0043161,GO:0016579,GO:0008063 26S proteasome non-ATPase regulatory subunit 14 Rpn11
BMSK0001371	801.082	684.577	728.41	818.058	695.906	669.599	BMSK0001347.1 BGIBMGA008877,KWMTBOMO01310 uncharacterized protein LOC101738145 isoform X4
BMSK0001372	319.4	295.348	281.009	767.161	326.323	347.289	BMSK0001348.1 BGIBMGA008878,KWMTBOMO01313 PF08583 KOG4624 K18171 GO:0005739,GO:0046872 Cmc1 protein CMC1
BMSK0001373	417.187	341.364	423.446	232.555	380.737	461.247	BMSK0001349.1 BGIBMGA008879,KWMTBOMO01315 PF04826,PF11698,PF03224,PF00514 KOG2759 K02144 GO:0000221,GO:0046961,GO:0015991 V-ATPase subunit H
BMSK0001374	895.573	885.313	810.884	832.487	1054.41	991.015	BMSK0001350.1 BGIBMGA008880,KWMTBOMO01317 PF00022 KOG0681 K11672 GO:0005737,GO:0031011,GO:0006310,GO:0006302,GO:0070914 actin-related protein 5 ACTR5
BMSK0001375	291.919	319.039	272.483	627.988	344.67	313.987	BMSK0001351.1 BGIBMGA009009,KWMTBOMO01318 PF12874,PF13465,PF00096,PF13894 K09228 zinc finger protein 431 isoform X8
BMSK0001376	83.1699	72.2075	67.5579	13.6119	85.2043	95.032	BMSK0001352.1 BGIBMGA008881,KWMTBOMO01320 PF00281,PF00673 KOG0397 K02868 GO:0005737,GO:0022625,GO:0022626,GO:0005730,GO:0019843,GO:0003735,GO:0002181,GO:0000027 ribosomal protein L11 RpL11
BMSK0001377	0	0	0	0	0	0	BMSK0001353.1 BGIBMGA008882,KWMTBOMO01323 PF14775,PF04750,PF14772 KOG3989 K19754 GO:0005858,GO:0005930,GO:0031514,GO:0070286,GO:0060285,GO:0007368,GO:0007507,GO:0003352 hypothetical protein KGM 18482 [Danaus plexippus] Drc1
BMSK0001378	77.9198	40.3748	57.3465	62.1262	70.2141	72.3134	BMSK0001354.1 BGIBMGA009007,KWMTBOMO01328 PF17963,PF15418,PF07495,PF00801 GO:0030665,GO:0031410,GO:0005769,GO:0031901,GO:0016021,GO:0043231,GO:0005886,GO:0061024,GO:2000171,GO:0001764 dyslexia-associated protein KIAA0319 KIAA0319
BMSK0001379	13.7157	8.02504	12.4349	4.30951	13.6233	17.9603	BMSK0001355.1 BGIBMGA008883,KWMTBOMO01329 PF00089 uncharacterized protein LOC101736819
BMSK0001380	0	0	0	4.46601	0	3.13231	BMSK0001356.1 BGIBMGA009006,KWMTBOMO01330 PF00067 KOG0157 1.14.-.- GO:0005789,GO:0020037,GO:0005506,GO:0004497,GO:0016705 cytochrome P450 4c3 Cyp4g15
BMSK0001381	406.422	447.234	372.732	123.185	329.355	360.912	BMSK0001357.1 BGIBMGA009005,KWMTBOMO12748 PF00067 1.14.14.1 K15001 GO:0005789,GO:0070330,GO:0020037,GO:0005506 cytochrome P450 4c3 isoform X2 CYP4C1
BMSK0001382	604.13	643.756	530.603	694.171	400.701	463.606	BMSK0001358.1 BGIBMGA008884,KWMTBOMO01331 PF12894,PF08662,PF00400 KOG0284 K15542 GO:0005581,GO:0001650,GO:0005847,GO:0005654,GO:0005634,GO:0006378 pre-mR 3' end processing protein WDR33-like [Papilio xuthus] Wdr33
BMSK0001383	981.935	1188.56	1112.03	1973.74	975.221	992.551	BMSK0001359.1 BGIBMGA008885,KWMTBOMO01332 PF01534 KOG3577 K06226 GO:0005929,GO:0030425,GO:0005887,GO:0043025,GO:0005886,GO:0004930,GO:0042802,GO:0005113,GO:0070273,GO:0042803,GO:0007193,GO:0048099,GO:0007350,GO:0001746,GO:0007417,GO:0071679,GO:0048592,GO:0007455,GO:0007476,GO:0002385,GO:2000134,GO:0030707,GO:1903078,GO:0045880,GO:1904263,GO:0042981,GO:0007346,GO:0007367,GO:0007224,GO:0035019,GO:0…
BMSK0001384	190.106	167.229	203.12	53.0491	181.158	170.947	BMSK0001360.1 BGIBMGA009004,KWMTBOMO01333 PF01465 myosin heavy chain, clone 203 isoform X2
BMSK0001385	0	0	0	0	0	0	BMSK0001361.1 BGIBMGA008886,KWMTBOMO01334 PF13716,PF00650 KOG1471 GO:0030136,GO:0031901,GO:0005768,GO:0005802,GO:0080025,GO:0007040 clavesin-1-like clvs1
BMSK0001386	0	0	0	0	0	0	BMSK0001362.1 BGIBMGA008887,KWMTBOMO01335 PF00462 KOG1752 K03676 GO:0005783,GO:0005794,GO:0005773,GO:0009055,GO:0004362,GO:0015035,GO:0045454,GO:0034599 glutaredoxin GRXC4
BMSK0001387	195.386	187.601	172.809	301.249	233.918	177.107	BMSK0001363.1 BGIBMGA008888,KWMTBOMO01336 Uncharacterized protein OBRU01 13176 [Operophtera brumata]
BMSK0001388	2144	2277.23	2099.46	1482.07	1517.07	1621.02	BMSK0001364.1 BGIBMGA008889,KWMTBOMO01337 PF08659,PF13561,PF00106 KOG0725 1.1.1.- GO:0005829,GO:0004303,GO:0042802,GO:0047045,GO:0006706 Short-chain dehydrogenase [Operophtera brumata] HSD17B14
BMSK0001389	132.354	198.856	182.719	606.705	174.202	172.228	BMSK0001365.1 BGIBMGA008890,KWMTBOMO01338 hypothetical protein KGM 20844 [Danaus plexippus]
BMSK0001390	2.07973	1.92849	3.73936	13.5626	4.11486	3.9311	BMSK0001366.1 BGIBMGA008891,KWMTBOMO01339 uncharacterized protein LOC106110727 [Papilio polytes]
BMSK0001391	1108.59	1388.46	1196.66	2183.72	855.213	956.929	BMSK0001367.1 BGIBMGA009002 protein split ends
BMSK0001392	0	0	0	0	0	0.96988	BMSK0001368.1 BGIBMGA009873
BMSK0001393	0	0	0	0	0	0	BMSK0001369.1 BGIBMGA008892,KWMTBOMO01344 PF01521 KOG1119 K22072 GO:0005739,GO:0051537,GO:0051539,GO:0005506,GO:0005198,GO:0016226,GO:0051604,GO:0106035 iron-sulfur cluster assembly 2 homolog, mitochondrial [Amyelois transitella] ISCA2
BMSK0001394	1.04834	2.92709	0	0	0	0	BMSK0001370.1 BGIBMGA009001,KWMTBOMO01345 uncharacterized protein LOC106110766 [Papilio polytes]
BMSK0001395	3.11625	40.3586	17.871	9.09611	26.9182	5.85931	BMSK0001371.1 BGIBMGA009000,KWMTBOMO01346 PF02910,PF00890 KOG2403 1.3.5.1 K00234 GO:0005749,GO:0005739,GO:0045282,GO:0009055,GO:0050660,GO:0008177,GO:0000104,GO:0022900,GO:0006121,GO:0006099 succinate dehydrogenase [ubiquinone] flavoprotein subunit, mitochondrial [Papilio xuthus] SdhA
BMSK0001396	1.04986	0	0	0	0	0	BMSK0001372.1 BGIBMGA008893,KWMTBOMO01347 PF04719 KOG3219 K03135 GO:0005737,GO:0005634,GO:0070578,GO:0005669,GO:0046982,GO:0003713,GO:0008134,GO:1901092,GO:1900370,GO:0051123,GO:0006367 putative TAF11-like protein ENSP00000332601 [Amyelois transitella] Taf11
BMSK0001397	279.383	248.593	242.269	352.802	257.063	275.071	BMSK0001373.1 BGIBMGA008999,KWMTBOMO01349 homeobox protein 5 isoform X8
BMSK0001398	329.098	316.098	312.733	282.924	317.518	368.915	BMSK0001374.1 BGIBMGA008894,KWMTBOMO01351 PF09439,PF00503,PF08477,PF04670,PF00071,PF00025,PF01926 KOG0070 K07977 GO:0005737,GO:0005794,GO:0005886,GO:0098793,GO:0005525,GO:0003956,GO:0048749,GO:0006893,GO:0006886,GO:0007269,GO:0006471,GO:0048488,GO:0016192 ADP-ribosylation factor 2 Arf102F
BMSK0001399	2123.35	2853.98	3111.07	10064.4	2609.94	2714.8	BMSK0001375.1 BGIBMGA008998,KWMTBOMO01352 PF00378 KOG1682 GO:0005739,GO:0003824 enoyl-CoA hydratase domain-containing protein 3, mitochondrial Echdc3
BMSK0001400	389.159	362.726	377.182	662.321	344.848	357.82	BMSK0001376.1 BGIBMGA008895,KWMTBOMO01354 PF00652,PF02709,PF00535 KOG3736 2.4.1.41 K00710 GO:0005794,GO:0000139,GO:0005795,GO:0016021,GO:0008376,GO:0030246,GO:0046872,GO:0004653,GO:0016757,GO:0031589,GO:0070278,GO:0016266,GO:0009312,GO:0006493,GO:0033628 polypeptide N-acetylgalactosaminyltransferase 3-like pgant3
BMSK0001401	418.735	352.886	452.989	89.3738	485.24	406.688	BMSK0001377.1 BGIBMGA012245
BMSK0001402	89.5266	75.5409	64.7449	77.0496	87.6589	78.8264	BMSK0001378.1 BGIBMGA008996,KWMTBOMO01357 PF13894,PF12171,PF12874,PF13465,PF13912,PF13909,PF16622,PF00096 KOG1721 2.1.1.43 K22410 GO:0016235,GO:0005829,GO:0005654,GO:0005634,GO:0017053,GO:0033613,GO:0000981,GO:0046974,GO:0046872,GO:0043565,GO:0046332,GO:0003713,GO:0050873,GO:0070828,GO:0030853,GO:0000122,GO:0045892,GO:0030512,GO:0022008,GO:0090336,GO:0120162,GO:0045893,GO:0043457,GO:0060021,GO:00…
BMSK0001403	353.375	330.022	328.667	174.065	291.244	357.216	BMSK0001379.1 BGIBMGA008995,KWMTBOMO01357
BMSK0001404	0	0	0	0	0	0	BMSK0001380.1 BGIBMGA008994
BMSK0001405	3.11916	1.92965	0.932636	0	4.12431	0.984253	BMSK0001381.1 BGIBMGA008896,KWMTBOMO01359 PF00622,PF07525 KOG3953 K10343 GO:0005938,GO:0031466,GO:0005737,GO:0070449,GO:0005634,GO:0048471,GO:0045495,GO:0019005,GO:0004842,GO:0035017,GO:0046843,GO:0007281,GO:0035556,GO:0007314,GO:0007280,GO:0007315,GO:0045732,GO:0043161,GO:0008104,GO:0006511,GO:0007472 protein gustavus isoform X4 gus
BMSK0001406	502.834	483.517	479.478	495.518	483.291	441.669	BMSK0001382.1 BGIBMGA008993,KWMTBOMO01360 uncharacterized protein LOC101746638 isoform X1
BMSK0001407	0	0.956991	0	0	0	0	BMSK0001383.1 BGIBMGA008992,KWMTBOMO01361 PF10198 KOG4191 K11315 GO:0005671,GO:0000124,GO:0003713,GO:0043966,GO:0043967,GO:0006357 transcriptional adaptor 3 tada3
BMSK0001408	0	0	0	0	0	0	BMSK0001384.1 BGIBMGA008897,KWMTBOMO01362 PF13894,PF12171,PF12874,PF13465,PF13912,PF00096 KOG1721 zinc finger protein 426-like isoform X2
BMSK0001409	0	0	0	0	0	0	BMSK0001385.1 BGIBMGA008991
BMSK0001410	0	0	0	0	0	0	BMSK0001386.1 BGIBMGA008990,KWMTBOMO01363 PF00010 KOG4029,KOG4447 K09069 GO:0005634,GO:0003677,GO:0046983,GO:0030154,GO:0007517,GO:0045892,GO:0048511 twist protein TWIST1
BMSK0001411	0	0.965054	0	0	0	0	BMSK0001387.1 BGIBMGA008898,KWMTBOMO01365 PF13245,PF13604,PF05970 KOG0987 3.6.4.12 K15255 GO:0005739,GO:0005634,GO:0005657,GO:0005524,GO:0043141,GO:0003677,GO:0032508,GO:0006310,GO:0006281,GO:0006260,GO:0000002,GO:0000723 ATP-dependent D helicase PIF1 pif1
BMSK0001412	0	0	0	0	0	0	BMSK0001388.1 BGIBMGA008989,KWMTBOMO01367 PF08626 KOG1953 K20306 GO:0036063,GO:0005737,GO:0005794,GO:0005802,GO:0030008,GO:0000916,GO:0006891,GO:0007112,GO:0007110,GO:0007111,GO:0000212,GO:0043087,GO:0048137 protein brunelleschi isoform X1 [Amyelois transitella] brun
BMSK0001413	2.10004	11.0297	7.0447	19.9261	5.50576	0	BMSK0001389.1 BGIBMGA008899,KWMTBOMO01368 PF01423 KOG1781 K12626 GO:0071013,GO:0005829,GO:1990726,GO:0120115,GO:0005654,GO:0005634,GO:0005689,GO:0071005,GO:0071004,GO:0046540,GO:0005688,GO:0017070,GO:0043928,GO:0000398 U6 snR -associated Sm-like protein LSM7
BMSK0001415	0	0	0	0	0	0.984404	BMSK0001390.1 BGIBMGA008988,KWMTBOMO01369 PF00057 uncharacterized protein LOC101735487
BMSK0001416	0	0	0	0	0	0	BMSK0001391.1 BGIBMGA008900,KWMTBOMO01370 PF00704 KOG2091 K17525 GO:0005576,GO:0005764,GO:0008061,GO:0005975 chitinase domain-containing protein 1 [Amyelois transitella] chid1
BMSK0001417	0	0	0	0	0	0	BMSK0001392.1 BGIBMGA008987,KWMTBOMO01371 PF08659,PF13561,PF00106,PF03435 KOG1201 1.1.1.- K15734 GO:0005811,GO:0016491 short-chain dehydrogenase/reductase family 16C member 6 SDR16C6
BMSK0001418	0	0	0	0	0	0	BMSK0001393.1 BGIBMGA008901,KWMTBOMO01375 KOG1201
BMSK0001419	187.649	251.534	191.718	213.91	184.665	225.096	BMSK0001394.1 BGIBMGA008902,KWMTBOMO01375 PF13561,PF00106 KOG1201 1.1.1.62 K15734 GO:0005576,GO:0004303,GO:0006694 estradiol 17-beta-dehydrogenase 11-like [Papilio polytes] HSD17B11
BMSK0001420	672.358	762.767	582.51	1475.54	613.787	872.621	BMSK0001395.1 BGIBMGA008986,KWMTBOMO01376 PF07974,PF08725,PF00362,PF18372 KOG1226 K05719 GO:0009986,GO:0005925,GO:0016021,GO:0008305,GO:0005178,GO:0046982,GO:0043277,GO:0033627,GO:0016477,GO:0007160,GO:0007157,GO:0007229,GO:0035011,GO:0046716,GO:0045886,GO:0006909 AII79417.1 integrin beta5 Itgbn
BMSK0001421	336.863	320.959	325.431	503.704	373.131	298.509	BMSK0001396.1 BGIBMGA008985,KWMTBOMO01378 uncharacterized protein LOC101744577
BMSK0001422	34.3134	43.3414	39.3895	7.55856	22.9599	28.4302	BMSK0001397.1 BGIBMGA008984,KWMTBOMO01379 PF00198 KOG0557 2.3.1.12 K00627 GO:0005759,GO:0045254,GO:0004742,GO:0006096 dihydrolipoyllysine-residue acetyltransferase component of pyruvate dehydrogenase complex, mitochondrial dlat-1
BMSK0001423	9.36016	0.963603	4.68639	21.1515	10.6716	2.94343	BMSK0001398.1 BGIBMGA008983,KWMTBOMO01380 PF00198,PF00364 KOG0557 2.3.1.12 K00627 GO:0005759,GO:0045254,GO:0004742,GO:0006096 dihydrolipoyllysine-residue acetyltransferase component of pyruvate dehydrogenase complex, mitochondrial dlat-1
BMSK0001424	442.318	504.954	464.272	153.3	438.699	448.485	BMSK0001399.1 BGIBMGA008903,KWMTBOMO01381 PF01780 KOG0402 K02921 GO:0022625,GO:0046872,GO:0003735,GO:0002181 ribosomal protein L37A RpL37A
BMSK0001425	0	0	0	0	0	0	BMSK0001400.1 BGIBMGA008982,KWMTBOMO01382 PF01769 KOG3788 K15122 GO:0016323,GO:0016021,GO:0005886,GO:0032991,GO:0072509,GO:0015095,GO:0061768,GO:0022857,GO:0010961,GO:0071286,GO:0070838,GO:1903830,GO:0015693 Solute carrier family 41 member 1 [Operophtera brumata] SLC41A1
BMSK0001426	2.07835	3.8537	1.86951	1.5068	4.10957	1.96342	BMSK0001401.1 BGIBMGA008904,KWMTBOMO01384 PF00652,PF10111,PF02709,PF00535 KOG3736 2.4.1.41 K00710 GO:0012505,GO:0005794,GO:0000139,GO:0005795,GO:0016021,GO:0030246,GO:0046872,GO:0004653,GO:0009312,GO:0006486 polypeptide N-acetylgalactosaminyltransferase 5 [Amyelois transitella] pgant5
BMSK0001427	0	0	0	0	0	0	BMSK0001402.1 BGIBMGA008981 KOG0192 2.7.11.25 GO:0005671,GO:0005829,GO:0010008,GO:0005634,GO:0005886,GO:0005524,GO:0042802,GO:0000287,GO:0004709,GO:0004672,GO:0004674,GO:0030971,GO:0097110,GO:0000187,GO:0000186,GO:0007250,GO:0043276,GO:0038095,GO:0043966,GO:0007249,GO:0007252,GO:0070498,GO:0007254,GO:0002755,GO:0070423,GO:0043123,GO:0032743,GO:0043507,GO:0016239,GO:0051092,GO:0002726,GO:0016579,G…
BMSK0001428	96.0658	85.1944	94.5194	259.266	118.547	107.14	BMSK0001403.1 BGIBMGA008980,KWMTBOMO01385 PF07714,PF00069 KOG0192 2.7.11.25 K04427 GO:0005671,GO:0005829,GO:0010008,GO:0005634,GO:0005886,GO:0005524,GO:0042802,GO:0000287,GO:0004709,GO:0004672,GO:0004674,GO:0030971,GO:0097110,GO:0000187,GO:0000186,GO:0007250,GO:0043276,GO:0038095,GO:0043966,GO:0007249,GO:0007252,GO:0070498,GO:0007254,GO:0002755,GO:0070423,GO:0043123,GO:0032743,GO:0043507,GO:00162…
BMSK0001429	1723.35	1764.87	1664.69	2913.83	1477.83	1595.18	BMSK0001404.1 BGIBMGA008979 PF00023,PF13857,PF13606,PF13637,PF12796 Ankyrin repeats (3 copies)
BMSK0001430	339.735	528.404	376.568	904.463	365.157	498.101	BMSK0001405.1 BGIBMGA008978,KWMTBOMO01386 GO:0005737,GO:0005576 putative neuropeptide precursor protein precursor
BMSK0001431	0	0	0	0	0	0	BMSK0001406.1 BGIBMGA008977,KWMTBOMO01387 PF00076,PF00160 KOG0415 5.2.1.8 K12735 GO:0005829,GO:0005654,GO:0005634,GO:0003755,GO:0003723,GO:1901407 peptidyl-prolyl cis-trans isomerase-like 4 [Papilio machaon] PPIL4
BMSK0001432	0	0	0	0	0	0	BMSK0001407.1 BGIBMGA008970,KWMTBOMO01389 PF00853 KOG3982 K09280 GO:0016513,GO:0005634,GO:0005524,GO:0000981,GO:1990841,GO:1990837,GO:0030097,GO:0043371,GO:0000122,GO:0030182,GO:0030728,GO:0045766,GO:0043378,GO:0030854,GO:2000872,GO:0045893,GO:0014894 runt-related transcription factor 3-like [Papilio xuthus] Runx1
BMSK0001433	0	0	0	0	0	0	BMSK0001408.1 BGIBMGA008976,KWMTBOMO01390 PF00246 KOG2650 3.4.17.2 GO:0005576,GO:0004181,GO:0008270 XP 021207360.1 carboxypeptidase A1
BMSK0001434	23.1478	14.8636	20.7711	26.2688	24.5946	14.4357	BMSK0001409.1 BGIBMGA008975,KWMTBOMO01390 PF00246 KOG2650 3.4.17.15 GO:0005576,GO:0005615,GO:0005773,GO:0004180,GO:0004181,GO:0008270,GO:0007039,GO:0006508 Zinc carboxypeptidase CPA2
BMSK0001435	18.8629	25.5007	58.6108	63.5563	35.1026	33.3915	BMSK0001410.1 BGIBMGA008974
BMSK0001436	6.2726	3.89987	9.23126	16.3779	7.59506	10.014	BMSK0001411.1 BGIBMGA008976,KWMTBOMO01390 PF00246 KOG2650 3.4.17.2 GO:0005576,GO:0004181,GO:0008270 carboxypeptidase B
BMSK0001437	0	0	0	0	0	0	BMSK0001412.1 BGIBMGA008973,KWMTBOMO01390 PF00246 KOG2650 3.4.17.2 GO:0005576,GO:0004181,GO:0008270 carboxypeptidase B isoform X4
BMSK0001438	1477.72	2133.49	1910.56	3737.38	1362.09	1666.95	BMSK0001413.1 BGIBMGA013993,KWMTBOMO01393
BMSK0001439	0	0	0	0	0.808193	0	BMSK0001414.1 BGIBMGA008972
BMSK0001440	0	0	0	0	0	0	BMSK0001415.1 BGIBMGA008971 K09280 runt-related transcription factor 3 isoform X2
BMSK0001441	2.07822	0.96483	0	10.4998	1.65195	0.984964	BMSK0001416.1 BGIBMGA008970,KWMTBOMO01389 PF00853 KOG3982 K09280 GO:0016513,GO:0005737,GO:0005829,GO:0043231,GO:0000790,GO:0005730,GO:0005654,GO:0005634,GO:0005524,GO:0003677,GO:0000981,GO:0042826,GO:0000977,GO:0046332,GO:0007411,GO:0048469,GO:0002062,GO:0031069,GO:0030097,GO:0032609,GO:0042789,GO:0043371,GO:0045786,GO:0050680,GO:0000122,GO:0030182,GO:0031175,GO:0043378,GO:2001238,GO:0045944,GO:0…
BMSK0001442	873.488	863.041	809.162	1987.24	851.041	820.195	BMSK0001417.1 BGIBMGA008906,KWMTBOMO01394 PF00853 KOG3982 K20213 GO:0005634,GO:0005524,GO:0003700,GO:0043565,GO:0007411,GO:0048592,GO:0007377,GO:0045892,GO:0007400,GO:0007366,GO:0045944,GO:0045893,GO:0007367,GO:0007540,GO:0007419 runt run
BMSK0001443	1709.81	1256.36	1479.86	920.249	1308.51	1378.48	BMSK0001418.1 BGIBMGA005892
BMSK0001444	26.9973	43.2044	34.8389	104.715	68.3864	51.6831	BMSK0001419.1 BGIBMGA008907,KWMTBOMO01389 PF00853 KOG3982 GO:0016513,GO:0005737,GO:0005829,GO:0043231,GO:0000790,GO:0005730,GO:0005654,GO:0005634,GO:0005524,GO:0003700,GO:0000981,GO:0000977,GO:0002062,GO:0030097,GO:0043371,GO:0045786,GO:0050680,GO:0000122,GO:0030182,GO:0048935,GO:0043378,GO:0045893,GO:0006468,GO:0006355,GO:0071559,GO:0006366 Runt domain RUNX3
BMSK0001445	1282.87	1270.36	1280.1	2072.35	1102.06	1222.68	BMSK0001420.1 BGIBMGA008908,KWMTBOMO01395 K20214 runt-related transcription factor 3
BMSK0001446	7424.04	10349.9	9058.95	28388.1	8394.42	9415.23	BMSK0001421.1 BGIBMGA008909,KWMTBOMO01396 PF17098 KOG2991 K22824 GO:0005634,GO:0036396,GO:0030154,GO:0048749,GO:0019099,GO:0070868,GO:0080009,GO:0006397,GO:0007539,GO:0000381,GO:0000375,GO:0007530,GO:0007548 pre-mR -splicing regulator female-lethal(2)D [Amyelois transitella] fl(2)d
BMSK0001447	1044.1	1001.28	1000.37	1758.18	934.804	903.33	BMSK0001422.1 BGIBMGA008969,KWMTBOMO01397 GO:0005879,GO:0005814,GO:0005813,GO:0005829,GO:0005634,GO:0005819,GO:0097711,GO:0060271 centrosomal protein of 162 kDa isoform X1 CEP162
BMSK0001448	13.5665	6.79796	4.6396	4.4888	6.68723	7.95495	BMSK0001423.1 BGIBMGA008910,KWMTBOMO01398 PF00246,PF02244 KOG2650 3.4.17.2 GO:0005576,GO:0004181,GO:0008270 molting fluid carboxypeptidase A precursor
BMSK0001449	628.151	732.186	710.829	1748.96	712.887	706.96	BMSK0001424.1 BGIBMGA008911,KWMTBOMO01400 PF13431,PF06424,PF13432,PF13428,PF14559,PF02259,PF13181,PF07719 KOG0495 K12855 GO:0071013,GO:0016607,GO:0071005,GO:0046540,GO:0005682,GO:0050681,GO:0043021,GO:0003723,GO:0003713,GO:0000398,GO:0045944,GO:0006403,GO:0000244 Pre-mR -processing factor 6 [Papilio xuthus] Prpf6
BMSK0001450	7115.48	8317.65	7584.52	17387.4	7392.71	6879.07	BMSK0001425.1 BGIBMGA008912,KWMTBOMO01400 uncharacterized protein LOC101742807
BMSK0001451	0	1.93161	0	0	0	0	BMSK0001426.1 BGIBMGA008968,KWMTBOMO01401 PF10523 GO:0005634,GO:0043035,GO:0043565,GO:0003714,GO:0045746,GO:0045892 Uncharacterized protein OBRU01 10577 [Operophtera brumata] insv
BMSK0001452	636.772	673.276	666.489	1172.44	648.362	653.575	BMSK0001427.1 BGIBMGA008913,KWMTBOMO01405 PF10523 GO:0005634,GO:0043035,GO:0043565,GO:0003714,GO:0045746,GO:0045892 uncharacterized protein LOC101746308 insv
BMSK0001453	150.824	149.407	192.063	246.164	142.121	191.429	BMSK0001428.1 BGIBMGA008966,KWMTBOMO01406 PF01423 KOG3460 K12622 GO:0071013,GO:1990726,GO:0120115,GO:0005634,GO:0000932,GO:0071005,GO:0046540,GO:0005688,GO:0003723,GO:0033962,GO:0000398,GO:0000956 LSM Sm-like protein family member LSM3
BMSK0001454	963.778	990.748	978.902	540.085	752.895	933.002	BMSK0001429.1 BGIBMGA008914,KWMTBOMO01407 PF00271,PF00270 KOG0334 3.6.4.13 K12811 GO:0015030,GO:0001650,GO:0016020,GO:0016607,GO:0005634,GO:0005524,GO:0004386,GO:0003723,GO:0006397,GO:0008380 probable ATP-dependent R helicase DDX46 isoform X1 Ddx46
BMSK0001455	1.03511	5.87886	3.51354	0	1.75672	15.3892	BMSK0001430.1 BGIBMGA008965,KWMTBOMO01408 PF00010,PF07527 KOG4304 K09090 GO:0005634,GO:0003700,GO:0046983,GO:0000977,GO:0043565,GO:1990837,GO:0003714,GO:0008134,GO:0030154,GO:0000122,GO:0007219,GO:0002052,GO:1902692,GO:0050767,GO:0001756 enhancer of split mbeta, partial E(spl)mbeta-HLH
BMSK0001456	392.136	274.971	353.084	42.6027	277.116	325.532	BMSK0001431.1 BGIBMGA002049
BMSK0001457	0	0	0	0	0	0	BMSK0001432.1 BGIBMGA008964,KWMTBOMO01409 PF15952 enhancer of split malpha, partial E(spl)malpha-BFM
BMSK0001458	12.6469	15.9495	7.16607	11.589	6.24492	6.25673	BMSK0001433.1 BGIBMGA008963,KWMTBOMO01411 uncharacterized protein LOC101741933
BMSK0001459	1079.41	836.351	936.203	287.189	832.552	922.865	BMSK0001434.1 BGIBMGA008962
BMSK0001460	67.7351	119.063	90.394	103.662	92.0755	118.646	BMSK0001435.1 BGIBMGA008961,KWMTBOMO01412 PF05485 uncharacterized protein LOC101737731
BMSK0001461	1129.65	1302.68	1237.95	867.626	1300.33	1203.64	BMSK0001436.1 BGIBMGA008915,KWMTBOMO01413 PF00010,PF07527 KOG4304 K09090 GO:0005634,GO:0003700,GO:0046983,GO:0000977,GO:0043565,GO:1990837,GO:0003714,GO:0008134,GO:0030154,GO:0000122,GO:0007219,GO:0002052,GO:1902692,GO:0050767,GO:0001756 enhancer of split mbeta protein-like [Amyelois transitella] E(spl)mbeta-HLH
BMSK0001462	5.27513	5.01699	7.10219	17.229	11.8232	11.6329	BMSK0001437.1 BGIBMGA008916,KWMTBOMO01414 PF00010,PF07527 KOG4304 K09090 GO:0005634,GO:0003700,GO:0035326,GO:0046983,GO:0000977,GO:0043565,GO:1990837,GO:0003714,GO:0008134,GO:0030154,GO:0000122,GO:0097150,GO:0007219,GO:0002052,GO:1902692,GO:0050767,GO:0001756,GO:0048190 class E basic helix-loop-helix protein 40 E(spl)mgamma-HLH
BMSK0001463	1432.09	2909.06	1955.21	2258.72	1887.16	1465.78	BMSK0001438.1 BGIBMGA008917,KWMTBOMO01414 uncharacterized protein LOC106126877 [Papilio xuthus]
BMSK0001464	297.409	302.486	355.355	711.843	278.924	253.995	BMSK0001439.1 BGIBMGA008918,KWMTBOMO01417 PF00056,PF02866 KOG1494 1.1.1.37 K00026 GO:0048046,GO:0009507,GO:0009941,GO:0009706,GO:0009570,GO:0016020,GO:0005739,GO:0009536,GO:0009532,GO:0010319,GO:0005774,GO:0062091,GO:0016464,GO:0030060,GO:0008746,GO:0005975,GO:0009658,GO:0009793,GO:0006108,GO:0045037,GO:0009409,GO:0009735,GO:0006099 malate dehydrogenase, mitochondrial isoform X1
BMSK0001465	2.07946	2.90769	2.758	0	5.86609	4.97459	BMSK0001440.1 BGIBMGA008960,KWMTBOMO01418 PF00151 3.1.1.32 GO:0005576,GO:0052740,GO:0052739,GO:0008970,GO:0090729,GO:0016042 pancreatic lipase-related protein 2
BMSK0001466	49.3904	44.3175	48.6397	49.962	48.9675	64.2557	BMSK0001441.1 BGIBMGA008919,KWMTBOMO01419 protein split ends
BMSK0001467	257.044	174.099	203.882	47.9171	263.607	251.456	BMSK0001442.1 BGIBMGA008959,KWMTBOMO01420 PF09781 KOG4632 K03961 lethal(3)neo18
BMSK0001468	426.647	397.231	424.051	335.651	367.462	342.893	BMSK0001443.1 BGIBMGA008920,KWMTBOMO01421 PF01369,PF09324 KOG1846,KOG0929 K17572 GO:0016021,GO:0030658,GO:0005086,GO:0010923,GO:0032012 brefeldin A-inhibited guanine nucleotide-exchange protein 3 ARFGEF3
BMSK0001469	4.15111	2.88026	0	3.02859	2.44536	5.85471	BMSK0001444.1 BGIBMGA008958,KWMTBOMO01422 KOG3649 K17461 GO:0031225,GO:0005886,GO:1990909,GO:1904928,GO:0004866,GO:0008191,GO:0004867,GO:0017147,GO:0001955,GO:0007566,GO:0035115,GO:0030198,GO:0030336,GO:1904684,GO:0090263,GO:0045765,GO:0090210 serine protease inhibitor [Danaus plexippus] Reck
BMSK0001470	1400.46	1280.41	1340.66	2415.46	1354.36	1310.35	BMSK0001445.1 BGIBMGA008957,KWMTBOMO01423 PF09326,PF00384,PF13510,PF10588,PF00111 KOG2282 1.6.99.3,7.1.1.2 K03934 GO:0005747,GO:0005739,GO:0045272,GO:0051537,GO:0051539,GO:0009055,GO:0046872,GO:0008137,GO:0003954,GO:0042773,GO:0045333,GO:0072593 DH-ubiquinone oxidoreductase 75 kDa subunit, mitochondrial ND-75
BMSK0001471	37.9803	44.1793	61.1909	11.4743	81.1482	42.3876	BMSK0001446.1 BGIBMGA008921,KWMTBOMO01424 PF00736,PF10587 KOG1668 K03232 GO:0005853,GO:0003746 elongation factor 1-beta'
BMSK0001472	151.562	128.645	113.602	104.273	126.464	124.087	BMSK0001447.1 BGIBMGA008956,KWMTBOMO01425 PF01145,PF03638 KOG2962 K21776 GO:0005829,GO:0005783,GO:0005789,GO:0016021,GO:0045121,GO:0005886,GO:0032991,GO:0015485,GO:0031625,GO:0008203,GO:0045541,GO:0045717,GO:0032933,GO:0055085,GO:0030433 protein lin-54 homolog isoform X3 ERLIN2
BMSK0001473	381.962	267.623	387.438	12.1545	321.729	368.046	BMSK0001448.1 BGIBMGA004472,KWMTBOMO09401
BMSK0001474	0	0	0.945435	0	0	0	BMSK0001449.1 BGIBMGA008922,KWMTBOMO01430 PF01399,PF18420 KOG1497 K12178 GO:0008180,GO:0005829,GO:0044212,GO:0001751,GO:0036099,GO:0007281,GO:0048140,GO:0032435,GO:0048477,GO:0000338,GO:0050821 putative cop9 complex subunit [Danaus plexippus] CSN4
BMSK0001475	0	0	0	0	2.49635	0	BMSK0001450.1 BGIBMGA008955,KWMTBOMO01431 PF01459 KOG3126 K15040 GO:0005741,GO:0005739,GO:0016006,GO:0046930,GO:0015288,GO:0008308,GO:0006811,GO:0006839,GO:0007005,GO:0007602,GO:0007291,GO:0030382 voltage-dependent anion-selective channel isoform X1 porin
BMSK0001476	0	0	0	0	0	0	BMSK0001451.1 BGIBMGA008923,KWMTBOMO01432 PF00856 KOG2084 protein msta, isoform A [Plutella xylostella]
BMSK0001477	0	0	0	0	0	0	BMSK0001452.1 BGIBMGA008954,KWMTBOMO01433 PF00098 KOG4400 K17578 GO:0005730,GO:0003676,GO:0008270 zinc finger CCHC domain-containing protein 9 isoform X2
BMSK0001478	39.8617	24.1756	24.7855	32.8669	40.6435	33.1818	BMSK0001453.1 BGIBMGA008953,KWMTBOMO01434 PF00370 KOG2517 2.7.1.14 K11214 GO:0005737,GO:0005829,GO:0005524,GO:0050277,GO:0005975,GO:0035963,GO:0071353,GO:0071222,GO:0006098,GO:0009052,GO:0016310,GO:0050727,GO:0043030 Sedoheptulokinase [Operophtera brumata] SHPK
BMSK0001479	0	0	0	0	0	0	BMSK0001454.1 BGIBMGA008924,KWMTBOMO01435 PF12717,PF02985,PF12755,PF13513,PF00454,PF11865,PF02260,PF13646,PF08771,PF02259 KOG0891 2.7.11.1 K07203 GO:0005737,GO:0005829,GO:0030425,GO:0012505,GO:0005789,GO:0098978,GO:0000139,GO:0005764,GO:0016020,GO:0005741,GO:0043025,GO:0005634,GO:0016605,GO:0099524,GO:0032991,GO:0031931,GO:0031932,GO:0005524,GO:0042802,GO:0016301,GO:0051219,GO:0019904,GO:0004672,…
BMSK0001480	0	0	0	0	0	0	BMSK0001455.1 BGIBMGA008925,KWMTBOMO01436 PF14421,PF00383,PF08211 KOG0833 3.5.4.5 K01489 GO:0005829,GO:0004126,GO:0042802,GO:0001882,GO:0042803,GO:0008270,GO:0009972,GO:0030308,GO:0045980,GO:0051289 cytidine deaminase Cda
BMSK0001482	0	0	1.88619	6.08233	0	0	BMSK0001456.1 BGIBMGA008952,KWMTBOMO01437 PF00454,PF14559,PF11865,PF02260,PF08771,PF02259 KOG0891 2.7.11.1 K07203 GO:0005737,GO:0005634,GO:0031931,GO:0031932,GO:0005524,GO:0031490,GO:0043621,GO:0004674,GO:0044877,GO:0045176,GO:0006914,GO:0031670,GO:0048813,GO:0008340,GO:0032456,GO:0048142,GO:0051729,GO:0008406,GO:0008286,GO:0035171,GO:0035096,GO:0035264,GO:0007520,GO:0043066,GO:0010507,GO:0016242…
BMSK0001483	0	0	0	0	0	0	BMSK0001457.1 BGIBMGA013095,KWMTBOMO06906
BMSK0001484	0	0	0	0	0	0	BMSK0001458.1 BGIBMGA014167,KWMTBOMO06906 reverse transcriptase [Operophtera brumata]
BMSK0001485	8.30438	17.387	5.53884	4.46564	18.2895	3.95596	BMSK0001459.1 BGIBMGA008926,KWMTBOMO01439 PF04564,PF10408 KOG2042 2.3.2.27 K10597 GO:0005737,GO:0005634,GO:0000151,GO:0005524,GO:0051117,GO:0019899,GO:0061630,GO:0034450,GO:0051082,GO:0044257,GO:0008626,GO:0031175,GO:0043161,GO:0051865,GO:0006457,GO:0006513,GO:0000209,GO:0016567,GO:0034976,GO:0009411,GO:0030433,GO:0006511,GO:0003222 ubiquitin conjugation factor E4 B isoform X2 [Amyelois transitel…
BMSK0001486	0	0	0	0	0	0	BMSK0001460.1 BGIBMGA008951 PF01040 KOG4581 2.5.1.- K00810 GO:0005783,GO:0030173,GO:0016020,GO:0031966,GO:0005739,GO:0004659,GO:0035167,GO:0009234,GO:0070584,GO:0045611,GO:0035207,GO:0035204,GO:0032194,GO:0042371 ubiA prenyltransferase domain-containing protein 1 homolog heix
BMSK0001487	129.027	147.602	145.065	89.0107	166.261	123.866	BMSK0001461.1 BGIBMGA008927,KWMTBOMO01440 PF04045 KOG2826 K05758 GO:0045179,GO:0005885,GO:0003779,GO:0051015,GO:0005200,GO:0030041,GO:0034314,GO:0000902,GO:0030031,GO:0030866,GO:0008360 actin-related protein 2/3 complex subunit 2 Arpc2
BMSK0001488	0	0	0	0	0	0	BMSK0001462.1 BGIBMGA008950,KWMTBOMO01441 PF16038 Transmembrane inner ear expressed protein [Papilio machaon]
BMSK0001489	0	0	0	0	0	0	BMSK0001463.1 BGIBMGA008949,KWMTBOMO01442 MAR-binding filament-like protein 1-1 [Papilio machaon]
BMSK0001490	0	0	0	0	0	0	BMSK0001464.1 BGIBMGA008948,KWMTBOMO01444 PF13894,PF13465,PF13837,PF00096,PF07776 KOG1721 uncharacterized protein LOC101745004
BMSK0001491	0	0	0	0	0	0	BMSK0001465.1 BGIBMGA009424,KWMTBOMO07421
BMSK0001492	203.067	234.446	212.309	544.578	272.905	230.615	BMSK0001466.1 BGIBMGA008947,KWMTBOMO01444
BMSK0001493	0	0	0	0	0	0	BMSK0001467.1 BGIBMGA008928,KWMTBOMO01445 PF01894 KOG3267 uncharacterized protein LOC101738183 yjbQ
BMSK0001494	48.9805	65.83	56.8378	103.649	60.5686	66.2556	BMSK0001468.1 BGIBMGA008929,KWMTBOMO01446 PF00940,PF14700 KOG1038 2.7.7.6 K10908 GO:0034245,GO:0005759,GO:0042645,GO:0005739,GO:0032991,GO:0003899,GO:0001018,GO:0043565,GO:0006390 D -directed R polymerase, mitochondrial Polrmt
BMSK0001495	474.967	472.849	474.04	687.472	278.863	327.666	BMSK0001469.1 BGIBMGA008946,KWMTBOMO01448 PF14652,PF07738 K22858 GO:0042995,GO:0005737,GO:0005856 uncharacterized protein KIAA0556 Kiaa0556
BMSK0001496	110.075	107.762	142.629	65.7475	98.815	146.579	BMSK0001470.1 BGIBMGA008930,KWMTBOMO01452 PF03485,PF00750,PF05746 KOG4426 6.1.1.19 K01887 GO:0017101,GO:0005829,GO:0004814,GO:0005524,GO:0006420 arginine--tR ligase, cytoplasmic rars
BMSK0001497	191.256	139.543	185.882	4.53965	185.798	166.434	BMSK0001471.1 BGIBMGA008945,KWMTBOMO01453 PF03006 KOG4243 K11064 GO:0005794,GO:0005887,GO:0031902,GO:0005765,GO:0016020,GO:0004672,GO:0038023,GO:0019835,GO:0045666,GO:0045860,GO:0032880 monocyte to macrophage differentiation factor isoform X2 MMD
BMSK0001498	471.656	446.903	485.031	426.867	438.866	477.379	BMSK0001472.1 BGIBMGA008944,KWMTBOMO01455 PF10157 KOG4514 K20820 GO:0099078,GO:0005765,GO:0032418 BLOC-1-related complex subunit 6 isoform X1 Borcs6
BMSK0001499	2567.98	2517.05	2546.76	1802.52	2502.66	2424.82	BMSK0001473.1 BGIBMGA008931,KWMTBOMO01457 PF00439,PF17862,PF00004 KOG0732 K22531 GO:0005654,GO:0005634,GO:0005524,GO:0016887,GO:0003682,GO:0042393,GO:0070577,GO:0031936,GO:0045944 ATPase family AAA domain-containing protein 2-like isoform X2 ATAD2B
BMSK0001500	20.9922	25.5996	13.6645	41.187	12.1021	22.4179	BMSK0001474.1 BGIBMGA008943,KWMTBOMO01458 PF05225 GO:0005634,GO:0003677,GO:0042332,GO:0030536,GO:0008346,GO:0008049,GO:0048060,GO:0048477,GO:0006357,GO:0007418 protein jim lovell [Amyelois transitella] lov
BMSK0001501	214.018	207.637	212.47	107.587	195.936	236.475	BMSK0001475.1 BGIBMGA008942,KWMTBOMO01458 PF00651 GO:0005634,GO:0003677,GO:0042332,GO:0030536,GO:0008346,GO:0008049,GO:0048060,GO:0048477,GO:0006357,GO:0007418 BTB/POZ domain lov
BMSK0001502	197.877	172.219	198.435	223.808	189.01	196.534	BMSK0001476.1 BGIBMGA008932
BMSK0001503	64.0096	136.781	66.5527	303.246	75.9616	140.472	BMSK0001477.1 BGIBMGA001822,KWMTBOMO11873 PF05970 KOG0987 PIF1-like helicase
BMSK0001504	337.928	353.971	376.505	719.456	367.418	372.969	BMSK0001478.1 BGIBMGA005620
BMSK0001505	181.463	181.315	194.345	517.238	287.301	207.247	BMSK0001479.1 BGIBMGA008941
BMSK0001506	0	0	3.75377	1.51696	0	0	BMSK0001480.1 BGIBMGA008940
BMSK0001507	3114.83	2514.07	3658.61	1101.53	3943.44	4698.75	BMSK0001481.1 BGIBMGA010456,KWMTBOMO12801 PF18701 Family of unknown function (DUF5641)
BMSK0001508	0	0	0.915507	0	0.850338	1.00619	BMSK0001482.1 BGIBMGA008933,KWMTBOMO01462 PF00001 neuropeptide receptor A34 opn4l
BMSK0001509	282.843	277.814	295.913	738.919	340.411	313.36	BMSK0001483.1 BGIBMGA008939,KWMTBOMO01463 PF00856,PF01753 KOG2084 2.1.1.43 GO:0005737,GO:0005634,GO:0003677,GO:0018024,GO:0046872,GO:0003714,GO:0006338,GO:0007507,GO:0045892,GO:0045663,GO:0010831,GO:0035914 protein msta SMYD1
BMSK0001510	1644.63	1863.84	1682.43	4684.29	1726.42	1782.48	BMSK0001484.1 BGIBMGA008934,KWMTBOMO01464 KOG2084 2.1.1.- GO:0000790,GO:0042826,GO:0008757,GO:0034968,GO:0010629 protein msta, isoform B SmydA-8
BMSK0001511	811.53	808.221	771.446	161.479	1367.11	1086.78	BMSK0001485.1 BGIBMGA008938,KWMTBOMO01465 PF00089,PF09342 KOG3627 3.4.21.- GO:0016021,GO:0005886,GO:0004252,GO:0051017,GO:0007010,GO:0006508,GO:0035220 trypsin-1-like Sb
BMSK0001512	0	0	0	0	0	0	BMSK0001486.1 BGIBMGA008935,KWMTBOMO01466 uncharacterized protein LOC105842389
BMSK0001513	0	0	0	0	0	0	BMSK0001487.1 BGIBMGA008936,KWMTBOMO01468 PF12756 KOG2482 GO:0005634,GO:0000981,GO:0046872,GO:0000978,GO:0070301,GO:2000772 Uncharacterized protein OBRU01 21543 [Operophtera brumata] ZNF277
BMSK0001514	1233.78	1754.87	1441.93	917.09	1245.3	1456.87	BMSK0001488.1 BGIBMGA008937
BMSK0001515	0	0	0	0	0	0	BMSK0001489.1 BGIBMGA012113,KWMTBOMO08944 PF05970 KOG0987 3.6.4.12 K15255 GO:0005737,GO:0031981,GO:0005634,GO:0005657,GO:0005524,GO:0043141,GO:0004003,GO:0003677,GO:0051276,GO:0032508,GO:0006310,GO:0006281,GO:0006260,GO:0000723 PIF1-like helicase PIF6
BMSK0001516	3.01402	3.89789	0	1.55816	0	0	BMSK0001490.1 BGIBMGA009039,KWMTBOMO01470 PF00001,PF10320 KOG4219,KOG3656 K04170 GO:0016021,GO:0005887,GO:0008261,GO:0004930,GO:0008188,GO:0007186,GO:0007218 neuropeptide receptor A15 CCHa1-R
BMSK0001517	0	2.90433	0.938586	1.51299	0	2.96014	BMSK0001491.1 BGIBMGA009040,KWMTBOMO01470 PF00001 KOG4219 K04170 GO:0016021,GO:0005887,GO:0008261,GO:0004930,GO:0008188,GO:0007186,GO:0007218 7 transmembrane receptor (rhodopsin family) CCHa1-R
BMSK0001518	288.681	258.303	273.955	295.884	155.547	226.289	BMSK0001492.1 BGIBMGA009041,KWMTBOMO01472 KOG3362 K11663 GO:0005654,GO:0005634,GO:0000812,GO:0003682,GO:0042826,GO:0046872,GO:0031491,GO:0043486,GO:0070317,GO:0000122,GO:0031063,GO:0042129 zinc finger HIT domain-containing protein 1-like [Plutella xylostella] Znhit1
BMSK0001519	187.544	202.931	178.688	368.24	196.7	201.205	BMSK0001493.1 BGIBMGA009116,KWMTBOMO01473 PF00010 KOG3898 K09084 GO:0005737,GO:0016607,GO:0005654,GO:0005634,GO:0033613,GO:0003700,GO:0000981,GO:0070888,GO:0046983,GO:0030154,GO:0001704,GO:0051450,GO:0001937,GO:0010629,GO:0045892,GO:0007399,GO:0045603,GO:0010595,GO:1902895,GO:0045893,GO:0060395,GO:0035148 protein atonal homolog 8 [Papilio xuthus] ATOH8
BMSK0001520	140.956	141.946	162.146	53.7881	137.462	161.413	BMSK0001494.1 BGIBMGA009042,KWMTBOMO01476 PF02826,PF00389,PF02037 KOG0069 1.1.1.79,1.1.1.81 K00049 GO:0005737,GO:0005829,GO:0070062,GO:0005782,GO:0031406,GO:0008465,GO:0030267,GO:0016618,GO:0051287,GO:0070402,GO:0016616,GO:0042803,GO:0034641,GO:0043648,GO:0007588,GO:0046487,GO:0055114,GO:0051259 XP 004924439.1 glyoxylate reductase/hydroxypyruvate reductase isoform X1 GRHPR
BMSK0001521	1.03633	1.92692	0	0	0.827412	0.985292	BMSK0001495.1 BGIBMGA009043,KWMTBOMO01478 PF02826,PF00389,PF03446 KOG0069 1.1.1.79,1.1.1.81 K00049 GO:0005737,GO:0005829,GO:0070062,GO:0005782,GO:0031406,GO:0008465,GO:0030267,GO:0016618,GO:0051287,GO:0070402,GO:0016616,GO:0042803,GO:0034641,GO:0043648,GO:0007588,GO:0046487,GO:0055114,GO:0051259 XP 004924437.1 glyoxylate reductase/hydroxypyruvate reductase GRHPR
BMSK0001522	4.14915	1.91992	3.75239	1.51205	0.815641	2.92818	BMSK0001496.1 BGIBMGA009115,KWMTBOMO01479 PF08923 K04370 GO:0071986,GO:0034613,GO:0071230,GO:0032008 ragulator complex protein LAMTOR3 homolog [Papilio polytes]
BMSK0001523	0	0	6.46782	0	9.17266	3.96666	BMSK0001497.1 BGIBMGA009044,KWMTBOMO01480 K04404 uncharacterized protein LOC101743924 isoform X2 map3k7ip3
BMSK0001524	113.364	104.464	119.533	176.247	109.294	104.78	BMSK0001498.1 BGIBMGA009114,KWMTBOMO01481 PF08231 KOG2609 K12868 GO:0005634,GO:0071006,GO:0071007,GO:0071008,GO:0071004,GO:0000398 pre-mR -splicing factor Syf2 Syf2
BMSK0001525	361.264	380.144	433.624	321.234	422.444	359.692	BMSK0001499.1 BGIBMGA009045,KWMTBOMO01482 KOG1422 K05022 GO:0043296,GO:0016324,GO:0034707,GO:0005887,GO:0005764,GO:0005634,GO:0005254,GO:0005244,GO:0002064,GO:0034765,GO:0035150 chloride intracellular channel isoform X1 exc-4
BMSK0001526	9.4538	0	0	2.84803	7.36646	8.53562	BMSK0001500.1 BGIBMGA009113 PF00293 KOG3069 3.6.1.- K18665 GO:0005739,GO:0016787,GO:0046872 nucleoside diphosphate-linked moiety X motif 8-like Nudt8
BMSK0001527	145.984	112.437	141.4	89.9893	160.6	170.464	BMSK0001501.1 BGIBMGA009112,KWMTBOMO01485 PF04851,PF07443,PF00176 KOG1000 3.6.4.- K14440 GO:0043596,GO:0005634,GO:0005705,GO:0036310,GO:0005524,GO:1990163,GO:0008094,GO:0006974,GO:0006259,GO:0006281,GO:0036292,GO:0061306,GO:0010709,GO:0006357,GO:0031297,GO:0048478 SWI/SNF-related matrix-associated actin-dependent regulator of chromatin subfamily A-like protein 1 isoform X2 Marcal1
BMSK0001528	11.4907	7.78641	12.953	2.98406	8.40453	11.9804	BMSK0001502.1 BGIBMGA009046 PF00293 3.6.1.- K18665 GO:0005739,GO:0016787,GO:0046872 nucleoside diphosphate-linked moiety X motif 8 Nudt8
BMSK0001529	0	0	0	0	0.808193	0	BMSK0001503.1 BGIBMGA009047,KWMTBOMO01484 PF07648,PF00050 KOG3509,KOG3649 GO:0005576,GO:0004867,GO:0050819 serine protease inhibitor dipetalogastin isoform X2
BMSK0001530	0	0	1.8228	0	0.883305	0	BMSK0001504.1 BGIBMGA009048,KWMTBOMO01486 PF00153 KOG0758,KOG0762 K15109 GO:0016021,GO:0005743,GO:0005476,GO:0006844,GO:0015879,GO:0003382,GO:0035002,GO:0006839 congested-like trachea protein colt
BMSK0001531	3519.06	3869.2	4064.01	7427.96	3676.54	3553.16	BMSK0001505.1 BGIBMGA009111,KWMTBOMO01487 PF13857,PF13637,PF01585,PF12796 KOG2384 GO:0003676 G patch domain and ankyrin repeat-containing protein 1 homolog [Papilio machaon]
BMSK0001532	0	0	0	3.04047	0	0	BMSK0001506.1 BGIBMGA009853,KWMTBOMO10607
BMSK0001533	0	0	0	0	0	0	BMSK0001507.1 BGIBMGA009049,KWMTBOMO01488 PF02460,PF12349,PF16414 KOG1933 K12385 GO:0005783,GO:0005576,GO:1905103,GO:0005887,GO:0031902,GO:0005764,GO:0005635,GO:0048471,GO:0015485,GO:0005319,GO:0008206,GO:0042632,GO:0008203,GO:0030301,GO:0032367,GO:0007041,GO:0006486 Niemann-Pick C1 protein NPC1
BMSK0001534	261.559	233.797	298.021	86.5823	245.792	348.681	BMSK0001508.1 BGIBMGA009050,KWMTBOMO01490 PF13499,PF00036,PF13833,PF13405 GO:0005509 sarcoplasmic calcium-binding protein 1
BMSK0001535	327.998	356.55	323.171	731.764	270.956	403.157	BMSK0001509.1 BGIBMGA009051,KWMTBOMO01491 PF00085 KOG2640 thioredoxin domain-containing protein 15 [Papilio machaon]
BMSK0001536	959.33	1506.71	1188.79	1466.64	761.128	1193.19	BMSK0001510.1 BGIBMGA009052,KWMTBOMO01478 PF02826,PF00389 KOG0069 1.1.1.79,1.1.1.81 K00049 GO:0005737,GO:0005829,GO:0070062,GO:0005782,GO:0031406,GO:0008465,GO:0030267,GO:0016618,GO:0051287,GO:0070402,GO:0016616,GO:0042803,GO:0034641,GO:0043648,GO:0007588,GO:0046487,GO:0055114,GO:0051259 glyoxylate reductase/hydroxypyruvate reductase GRHPR
BMSK0001537	1.02069	1.97104	0	1.42358	0.89225	0	BMSK0001511.1 BGIBMGA009053,KWMTBOMO01494 PF00017 K17577 GO:0005737 SH2 domain-containing protein 4B Sh2d4b
BMSK0001538	0	0	0	0	0	0.96988	BMSK0001512.1 BGIBMGA009110,KWMTBOMO01495 uncharacterized protein LOC105386167 [Plutella xylostella]
BMSK0001539	29.1803	16.0692	18.7176	87.4917	38.5077	51.0306	BMSK0001513.1 BGIBMGA009109,KWMTBOMO01496 PF07714,PF00069 KOG0593 2.7.11.22 K08824 GO:0005737,GO:0005634,GO:0005524,GO:0004693 cyclin-dependent kinase-like 4 isoform X1 CDKL2
BMSK0001540	0	0	0.944759	0	0	0	BMSK0001514.1 BGIBMGA009107,KWMTBOMO01502 PF02798,PF14497,PF13417 KOG1695 2.5.1.18 K04097 GO:0004364 glutathione S-transferase sigma 2 isoform X1 GST2
BMSK0001541	12.5467	1.95047	36.9119	58.0475	114.843	25.0472	BMSK0001515.1 BGIBMGA009054,KWMTBOMO01497 PF17180,PF13696 GO:0003723,GO:0008270 zinc finger CCHC domain-containing protein 24-like [Amyelois transitella] ZCCHC24
BMSK0001542	280.083	230.903	244.757	242.458	374.921	380.395	BMSK0001516.1 BGIBMGA009108 trichohyalin-like
BMSK0001543	0	0	0	2.93405	0.839395	0	BMSK0001517.1 BGIBMGA009055,KWMTBOMO01501 PF00083,PF07690 KOG0255 GO:0016021,GO:0005330,GO:0015101,GO:0015651,GO:0019534,GO:0015872,GO:0051615,GO:0015695,GO:0015697,GO:0032098 solute carrier family 22 member 3-like, partial [Papilio polytes] Slc22a3
BMSK0001544	132.921	135.671	99.1773	143.187	173.906	129.636	BMSK0001518.1 BGIBMGA009106,KWMTBOMO01504 PF02798,PF14497,PF13417 KOG1695 2.5.1.18 GO:0004364 uncharacterized protein LOC105841373 GST2
BMSK0001545	395.321	368.341	390.517	1391.83	358.454	416.471	BMSK0001519.1 BGIBMGA009056,KWMTBOMO01505 PF01454 K22823 melanoma-associated antigen G1-like [Papilio machaon]
BMSK0001546	16.3776	13.9081	33.1466	4.39907	11.4447	17.4799	BMSK0001520.1 BGIBMGA009057,KWMTBOMO01506 PF00153 KOG0759 K15104 GO:0016021,GO:0005743,GO:0005739,GO:0015367 mitochondrial 2-oxoglutarate/malate carrier protein isoform X2 misc-1
BMSK0001547	111.712	70.9603	79.7023	41.8443	90.4837	106.576	BMSK0001521.1 BGIBMGA009058,KWMTBOMO01508 PF00153 KOG0759 K15104 GO:0016021,GO:0005743,GO:0005739,GO:0015367 mitochondrial 2-oxoglutarate/malate carrier protein misc-1
BMSK0001548	0	0	0.863709	0	2.57686	1.99782	BMSK0001522.1 BGIBMGA009059,KWMTBOMO01510 PF00153 KOG0759 K17543 GO:0005737,GO:0005886,GO:0004672,GO:0050804,GO:0032780,GO:0043271,GO:0007274,GO:0042391,GO:0042594 slowpoke-binding protein [Amyelois transitella] Slob
BMSK0001549	94.7421	121.711	113.061	134.058	96.5825	120.193	BMSK0001523.1 BGIBMGA013040 PF05403 Plasmodium histidine-rich protein (HRPII/III)
BMSK0001550	0	0	0	0	0	0	BMSK0001524.1 BGIBMGA009105
BMSK0001551	2.00227	0	0	4.72282	0.795886	0.955634	BMSK0001525.1 BGIBMGA009104,KWMTBOMO01512 PF13561,PF00106 KOG1204 1.1.1.153 K00072 GO:0005737,GO:0004757,GO:0006729 sepiapterin reductase spr
BMSK0001552	0	3.86173	0	3.15282	0.790045	0	BMSK0001526.1 BGIBMGA001822,KWMTBOMO08944 PF05970 KOG0987 PIF1-like helicase
BMSK0001553	0	0	0	0	0	0	BMSK0001527.1 BGIBMGA014212,KWMTBOMO01513 PF02437,PF08782 GO:0005813,GO:0005737,GO:0016604,GO:0005654,GO:0005634,GO:0016605,GO:0032991,GO:0005667,GO:0017053,GO:0000981,GO:0046811,GO:0019904,GO:0019901,GO:0070491,GO:0046332,GO:0003714,GO:0031625,GO:0008270,GO:0009948,GO:0030509,GO:0060349,GO:0043010,GO:0048593,GO:0048870,GO:0030326,GO:0060325,GO:0002089,GO:0022011,GO:0014902,GO:0032926,GO:0030514,…
BMSK0001554	2.97662	2.88243	0.98563	4.7066	2.35879	0.942177	BMSK0001528.1 BGIBMGA014213,KWMTBOMO01514 hypothetical protein TcasGA2 TC001839 [Tribolium castaneum]
BMSK0001555	2.07374	0	0	0	0	0	BMSK0001529.1 BGIBMGA009060
BMSK0001556	2.07374	0	0	0	0	0	BMSK0001530.1 BGIBMGA009843
BMSK0001557	0	0	0.925911	0	0	1.98066	BMSK0001531.1 BGIBMGA009103,KWMTBOMO01516 PF00108,PF02036,PF02803 KOG1406,KOG4170 2.3.1.176 K08764 GO:0005739,GO:0005777,GO:0008289,GO:0033814,GO:0006869 sterol carrier protein x SCP2
BMSK0001558	0	0	0	0	1.61639	0	BMSK0001532.1 BGIBMGA009061,KWMTBOMO01517 uncharacterized protein LOC101740400 isoform X2
BMSK0001559	438.719	359.107	486.05	178.471	523.498	409.509	BMSK0001533.1 BGIBMGA006155
BMSK0001560	40.8735	48.0707	54.9309	62.0603	29.1259	41.5033	BMSK0001534.1 BGIBMGA009062,KWMTBOMO01518 PF10248 KOG4049 GO:0005737,GO:0005634,GO:0048471,GO:0005705,GO:0051087,GO:0003677,GO:0008134,GO:0042691,GO:0050821,GO:2000495,GO:0006355 myeloid leukemia factor Mlf
BMSK0001561	3.07182	0	0	0	0	3.9285	BMSK0001535.1 BGIBMGA009102,KWMTBOMO01519 uncharacterized protein LOC101740269
BMSK0001562	0	0	0	0	0	0	BMSK0001536.1 BGIBMGA009101,KWMTBOMO01522 uncharacterized protein LOC101739953
BMSK0001563	0	0	0	0	0	0	BMSK0001537.1 BGIBMGA009100,KWMTBOMO01523 uncharacterized protein LOC101746379
BMSK0001564	0	0	0	0	0	0	BMSK0001538.1 BGIBMGA009100,KWMTBOMO01524 uncharacterized protein LOC101739816
BMSK0001566	0	0	0	0	0	0	BMSK0001539.1 BGIBMGA009063,KWMTBOMO01525 uncharacterized protein LOC101739676
BMSK0001567	4.27485	0	0.91315	1.47622	4.4877	0	BMSK0001540.1 BGIBMGA009065,KWMTBOMO01527 PF00439 uncharacterized protein LOC110384922
BMSK0001568	0	0	0	0	0	0	BMSK0001541.1 BGIBMGA009066,KWMTBOMO01528 PF03067 uncharacterized protein LOC106138839 isoform X1 [Amyelois transitella]
BMSK0001569	0	0	0	0	0	0	BMSK0001542.1 BGIBMGA009099,KWMTBOMO01531 PF17862,PF00004 KOG0737 3.6.1.3 K22530 GO:0030054,GO:0005777,GO:0045211,GO:0005524,GO:0016887 ATPase family AAA domain-containing protein 1-B isoform X2 atad1b
BMSK0001570	0	0	0	0	0	0	BMSK0001543.1 BGIBMGA009067,KWMTBOMO01529 PF03067 uncharacterized protein LOC106138839 isoform X1 [Amyelois transitella]
BMSK0001571	0	0	0	0	0	0	BMSK0001544.1 BGIBMGA009068,KWMTBOMO01532 K17583
BMSK0001572	0	0	0	0	0	0	BMSK0001545.1 BGIBMGA009069,KWMTBOMO01532 PF02847,PF02854 KOG2141 K17583 GO:0005730,GO:0003723,GO:0042274 nucleolar MIF4G domain-containing protein 1 homolog
BMSK0001573	0	0	0	0	0	0	BMSK0001546.1 BGIBMGA009070,KWMTBOMO01533 KOG2283 3.1.3.16,3.1.3.48,3.1.3.67 K01110 GO:0005737,GO:0016605,GO:0051717,GO:0030165,GO:0016314,GO:0051800,GO:0004438,GO:0004722,GO:0004725,GO:0008138,GO:0006915,GO:0016477,GO:0007417,GO:0007507,GO:0046855,GO:0030336,GO:0008285,GO:0051895,GO:0051898,GO:0046856,GO:0006470,GO:0043491,GO:0010975,GO:0031647 PTEN
BMSK0001574	2.16463	1.03931	0.913315	1.47439	0	0	BMSK0001547.1 BGIBMGA009071,KWMTBOMO01533 PF10409 KOG2283 3.1.3.16,3.1.3.48,3.1.3.67 K01110 GO:0005737,GO:0016605,GO:0051717,GO:0008289,GO:0030165,GO:0016314,GO:0051800,GO:0004438,GO:0004722,GO:0004725,GO:0008138,GO:0006915,GO:0046855,GO:0030336,GO:0008285,GO:0051895,GO:0051898,GO:0046856,GO:0006470,GO:0043491,GO:0010975,GO:0031647 phosphatidylinositol 3,4,5-trisphosphate 3-phosphatase and dual-s…
BMSK0001575	68.6231	40.4469	30.9538	4.53583	40.9882	58.8088	BMSK0001548.1 BGIBMGA009098
BMSK0001576	92.4371	87.4188	117.615	6.0662	99.4515	103.465	BMSK0001549.1 BGIBMGA009097,KWMTBOMO01534 PF05063 KOG2098,KOG2097 K05925 GO:0005737,GO:0005634,GO:0036396,GO:0001734,GO:0003723,GO:0030154,GO:0030237,GO:0080009,GO:0006397,GO:0000381,GO:0001510,GO:0008380,GO:0007548 N6-adenosine-methyltransferase subunit METTL14 [Amyelois transitella] Mettl14
BMSK0001577	12.4728	15.4227	18.6823	0	14.8121	18.6688	BMSK0001550.1 BGIBMGA009096,KWMTBOMO01536 PF01826 inducible metalloproteinase inhibitor protein-like
BMSK0001578	28.0687	15.431	24.2651	0	16.4803	33.44	BMSK0001551.1 BGIBMGA009095,KWMTBOMO01537 PF01826 fungal protease inhibitor
BMSK0001579	162.747	147.063	146.518	159.974	185.921	101.166	BMSK0001552.1 BGIBMGA009072,KWMTBOMO01538 PF01826 fungal protease inhibitor F-like
BMSK0001580	646.734	556.652	584.335	208.636	492.731	545.004	BMSK0001553.1 BGIBMGA009073,KWMTBOMO01541 PF01826 fungal protease inhibitor F-like isoform X1
BMSK0001581	0	0	0	0	0	0	BMSK0001554.1 BGIBMGA009094,KWMTBOMO01542 PF01826 fungal protease inhibitor F-like
BMSK0001582	0	0	0	0	0	0	BMSK0001555.1 BGIBMGA009093,KWMTBOMO01543 PF01826 Trypsin Inhibitor like cysteine rich domain
BMSK0001583	0	0	0.938367	0	1.63923	0	BMSK0001556.1 BGIBMGA009093,KWMTBOMO01543 PF01826 Trypsin Inhibitor like cysteine rich domain
BMSK0001584	15.0074	12.3613	13.8996	14.3324	14.7167	14.9305	BMSK0001557.1 BGIBMGA009092,KWMTBOMO01543 PF01826 fungal protease inhibitor
BMSK0001585	113.209	126.803	113.853	59.1467	92.9265	118.103	BMSK0001558.1 BGIBMGA009091,KWMTBOMO01545 PF01826 fungal protease inhibitor F-like
BMSK0001586	79.0139	84.7295	57.2315	4.53691	39.3314	72.5073	BMSK0001559.1 BGIBMGA009090,KWMTBOMO01547 protein Dok-7-like
BMSK0001587	204.492	207.233	175.294	34.9359	135.738	163.629	BMSK0001560.1 BGIBMGA009074,KWMTBOMO01550 PF02944,PF10545 uncharacterized protein LOC106138832 [Amyelois transitella]
BMSK0001588	91.8647	65.1106	50.9904	121.091	68.6541	67.6979	BMSK0001561.1 BGIBMGA007180,KWMTBOMO08677
BMSK0001589	0	1.91521	1.85746	0	4.08567	0.975896	BMSK0001562.1 BGIBMGA009075,KWMTBOMO13262 PF01826 GO:0005576,GO:0005796,GO:0005886,GO:0005201,GO:0030277,GO:0016266,GO:0002223 mucin-6 MUC6
BMSK0001590	1605.53	1209.15	1405.24	577.985	1243.25	1338.62	BMSK0001563.1 BGIBMGA009088,KWMTBOMO01551 uncharacterized protein LOC101737434 isoform X2
BMSK0001591	1.03799	0	0	0	0.860824	3.03771	BMSK0001564.1 BGIBMGA011163,KWMTBOMO01552 endonuclease-reverse transcriptase
BMSK0001592	49.3865	29.6264	30.8495	74.7462	40.9254	39.9555	BMSK0001565.1 BGIBMGA011112,KWMTBOMO01552
BMSK0001593	0	0	0	0	0	6.0288	BMSK0001566.1 BGIBMGA009076,KWMTBOMO01553 PF02214 KOG3713 K04887 GO:0030424,GO:0032590,GO:0016021,GO:0043025,GO:0032809,GO:0005886,GO:0008076,GO:0005251,GO:0022843,GO:0005249,GO:0071805,GO:0006813,GO:0051260,GO:0034765,GO:0030431 potassium voltage-gated channel protein Shaw-like [Plutella xylostella] Shaw
BMSK0001594	0	0	0	0	0	0	BMSK0001567.1 BGIBMGA011985 K23617
BMSK0001595	0	0	0	0	0	0	BMSK0001568.1 BGIBMGA009077,KWMTBOMO01557 KOG3713 K04887 GO:0030424,GO:0032590,GO:0016021,GO:0043025,GO:0032809,GO:0005886,GO:0008076,GO:0005251,GO:0022843,GO:0005249,GO:0071805,GO:0006813,GO:0051260,GO:0034765,GO:0030431 Shaw
BMSK0001596	0	0	0	0	3.23277	0	BMSK0001569.1 BGIBMGA009078,KWMTBOMO01555 PF00520 KOG3713 GO:0030424,GO:0032590,GO:0016021,GO:0043025,GO:0032809,GO:0005886,GO:0008076,GO:0005251,GO:0022843,GO:0005249,GO:0071805,GO:0006813,GO:0051260,GO:0034765,GO:0030431 potassium voltage-gated channel protein Shaw-like Shaw
BMSK0001597	1.04263	0	0	1.51394	0	1.96787	BMSK0001570.1 BGIBMGA009087
BMSK0001598	0	0	0	0	0	0	BMSK0001571.1 BGIBMGA009079,KWMTBOMO01556 KOG3713 K04887 uncharacterized protein LOC105841377
BMSK0001599	0	0	0	0	0	0	BMSK0001572.1 BGIBMGA009081,KWMTBOMO01557 PF00520 KOG3713 K04887 GO:0030424,GO:0032590,GO:0016021,GO:0043025,GO:0032809,GO:0005886,GO:0008076,GO:0005251,GO:0022843,GO:0005249,GO:0071805,GO:0006813,GO:0051260,GO:0034765,GO:0030431 potassium voltage-gated channel protein Shaw Shaw
BMSK0001600	0	0	0	0	0	0	BMSK0001573.1 BGIBMGA009082,KWMTBOMO01560 ommochrome-binding protein
BMSK0001601	0	0	0	0	0	0	BMSK0001574.1 BGIBMGA014095
BMSK0001602	0	0	0	0	0	0	BMSK0001575.1 BGIBMGA009086,KWMTBOMO01563 PF00625 KOG0708 GO:0045179,GO:0016327,GO:0016323,GO:0005938,GO:0030054,GO:0005856,GO:0016328,GO:0016020,GO:0031594,GO:0043005,GO:0048471,GO:0005886,GO:0098839,GO:0045211,GO:0005918,GO:0005920,GO:0071212,GO:0045202,GO:0043195,GO:0061689,GO:0061174,GO:0061176,GO:0005154,GO:0004385,GO:0035255,GO:0030714,GO:0045167,GO:0045175,GO:0048149,GO:0060581,GO:0001708,…
BMSK0001603	0	0	0	0	0	0	BMSK0001576.1 BGIBMGA009085,KWMTBOMO01563 PF13180,PF00595,PF17820 KOG0708,KOG3528,KOG3580 GO:0030054,GO:0005913,GO:0036064,GO:0005737,GO:0005886,GO:0014069,GO:0045211,GO:0008013,GO:0008092,GO:0030159,GO:0045176,GO:0098609,GO:0001837,GO:0060441,GO:0045197,GO:0035556,GO:0030011,GO:0072205,GO:0030901,GO:0030336,GO:0008285,GO:0035331,GO:0042130,GO:0030859,GO:0060999,GO:0035332,GO:0045880,GO:0051965,G…
BMSK0001604	0	0	0	0	0	0	BMSK0001577.1 BGIBMGA009084,KWMTBOMO01563 PF00595,PF17820 KOG3528,KOG0708 GO:0016323,GO:0030054,GO:0031594,GO:0043005,GO:0098839,GO:0035255,GO:0098609,GO:0007268,GO:0045197,GO:0010923,GO:0043113,GO:0097120,GO:0050808 PDZ domain dlg2
BMSK0001605	0	0	0	0	0	0	BMSK0001578.1 BGIBMGA009083,KWMTBOMO01563
BMSK0001607	0	0	0	0	0	0	BMSK0001579.1 BGIBMGA005891,KWMTBOMO01565 KOG1048 blastopia polyprotein [Lasius niger]
BMSK0001608	0	0	0	0	0	0	BMSK0001580.1 BGIBMGA008842,KWMTBOMO01567 PF07714,PF00069 KOG1164 2.7.11.1 K08816 GO:0000785,GO:0005737,GO:0031430,GO:0005730,GO:0005634,GO:0030017,GO:0030018,GO:0005524,GO:0035184,GO:0046872,GO:0004672,GO:0019901,GO:0004674,GO:0051301,GO:0030261,GO:0036099,GO:0007143,GO:0060361,GO:0016572,GO:0036098,GO:0051321,GO:0000070,GO:0007052,GO:0097150,GO:0030717,GO:0018105,GO:0018107,GO:0006468,GO:004521…
BMSK0001609	0	0	0	0	0	0	BMSK0001581.1 BGIBMGA008841,KWMTBOMO01568 PF16077 GO:0005576,GO:0008083,GO:0005121,GO:0021556,GO:0045087,GO:0007399,GO:0008592 spatzle-like protein isoform X1 spz4
BMSK0001610	0	0	0	0	0	0	BMSK0001582.1 BGIBMGA008839,KWMTBOMO01570 PF01753 KOG2061,KOG2084 protein msta, isoform B
BMSK0001611	1.04552	1.96373	3.61738	0	5.18672	1.01774	BMSK0001583.1 BGIBMGA008838,KWMTBOMO01571 KOG2084 protein msta
BMSK0001612	0	0	0	0	0.819591	0	BMSK0001584.1 BGIBMGA010954,KWMTBOMO01573 PF07647 GO:0005737,GO:0009898,GO:0005829,GO:0007623,GO:0042675,GO:0001751,GO:0007173,GO:0001754,GO:0046579,GO:0007165,GO:0007601 protein aveugle [Amyelois transitella] ave
BMSK0001613	0	0	0	0	0	0	BMSK0001585.1 BGIBMGA010953,KWMTBOMO01575 uncharacterized protein LOC101743154 isoform X2
BMSK0001614	2154.11	1917.86	1756.48	4352.72	1777.88	2211.26	BMSK0001586.1 BGIBMGA008837,KWMTBOMO01575 pericentrin
BMSK0001615	0	0	0	0	0	0	BMSK0001587.1 BGIBMGA008811,KWMTBOMO01576 girdin
BMSK0001616	0	0	0.935589	3.01712	1.68131	0	BMSK0001588.1 BGIBMGA008835,KWMTBOMO01577 hypothetical protein RR46 04711 [Papilio xuthus]
BMSK0001617	1.03709	0.95973	0	0	0	5.85464	BMSK0001589.1 BGIBMGA008834,KWMTBOMO01578 trichohyalin
BMSK0001618	0	0	0	0	0	0	BMSK0001590.1 BGIBMGA008812,KWMTBOMO01579 KOG0307 K14005 GO:0030127,GO:0030134,GO:0070971,GO:0005789,GO:0000139,GO:0005198,GO:0090114,GO:0090110,GO:0007029,GO:0006888,GO:0006886 putative vesicle associated protein [Danaus plexippus] SEC31A
BMSK0001619	0	0	0	0	0	0	BMSK0001591.1 BGIBMGA008813,KWMTBOMO01580 PF13833,PF13499,PF13202,PF13405,PF00036 calexcitin-2
BMSK0001620	0	0	0	0	0	0	BMSK0001592.1 BGIBMGA008814,KWMTBOMO01581 PF13833,PF13499,PF13202,PF13405,PF00036 GO:0005783,GO:0005509,GO:0017156 juvenile hormone diol kinase cex-2
BMSK0001621	0	0	0	0	0	0	BMSK0001593.1 BGIBMGA008815,KWMTBOMO01582 PF13833,PF13499,PF13202,PF13405,PF00036 calexcitin-2
BMSK0001622	0	0	0	0	0	0	BMSK0001594.1 BGIBMGA008816 uncharacterized protein LOC101737214 isoform X2
BMSK0001623	0	0	0	0	0	0	BMSK0001595.1 BGIBMGA008833 hypothetical protein [Leifsonia aquatica]
BMSK0001624	67.7099	51.2604	70.9002	37.5979	50.5014	58.2507	BMSK0001596.1 BGIBMGA007013,KWMTBOMO13685
BMSK0001625	7.3011	1.93969	1.85912	1.49875	3.33311	1.9841	BMSK0001597.1 BGIBMGA008832,KWMTBOMO16351 PF07727,PF13976 KOG0017 2.7.7.49,3.4.23.- GO:0000943,GO:0004190,GO:0004519,GO:0003676,GO:0003964,GO:0008270,GO:0015074 Reverse transcriptase (R -dependent D polymerase)
BMSK0001626	1.06263	0	0.927872	0	0	0	BMSK0001598.1 BGIBMGA012290,KWMTBOMO02093 PF00075 RNase H
BMSK0001627	0	0	0	4.39092	0.868472	2.04401	BMSK0001599.1 BGIBMGA008831,KWMTBOMO01591 PF00079 serine protease inhibitor 15 precursor
BMSK0001628	2.0766	0	1.8526	0	1.65716	2.96054	BMSK0001600.1 BGIBMGA008830,KWMTBOMO01591 PF00079 serpin-17
BMSK0001629	5.21584	2.95662	1.7775	2.87383	0.87989	0	BMSK0001601.1 BGIBMGA008829,KWMTBOMO01592 PF00079 alaserpin-like
BMSK0001630	152.293	161.027	144.971	220.261	167.569	163.747	BMSK0001602.1 BGIBMGA008828,KWMTBOMO01591 PF00079 uncharacterized protein LOC101739125 isoform X3
BMSK0001631	105.577	123.788	125.588	70.001	132.407	119.11	BMSK0001603.1 BGIBMGA008827,KWMTBOMO01593 PF00079 KOG2392 GO:0005615,GO:0004867 serine protease inhibitor 20 precursor
BMSK0001632	160.409	156.716	208.696	112.039	215.16	186.128	BMSK0001604.1 BGIBMGA008826,KWMTBOMO01591 PF00079 serpin-25
BMSK0001633	521.255	491.028	534.048	179.722	562.615	568.444	BMSK0001605.1 BGIBMGA008817,KWMTBOMO01596 PF02174 uncharacterized protein LOC101738846
BMSK0001634	29.9223	21.1021	23.875	129.724	23.3665	26.2435	BMSK0001606.1 BGIBMGA012113,KWMTBOMO08944 PF05970 KOG0987 3.6.4.12 K15255 GO:0005737,GO:0031981,GO:0005634,GO:0005657,GO:0005524,GO:0043141,GO:0004003,GO:0003677,GO:0051276,GO:0032508,GO:0006310,GO:0006281,GO:0006260,GO:0000723 ATP-dependent D helicase PIF6 PIF6
BMSK0001635	304.666	250.425	286.031	894.898	295.221	316.671	BMSK0001607.1 BGIBMGA008824,KWMTBOMO01597 PF00245 KOG4126 3.1.3.1 K01077 GO:0031225,GO:0005886,GO:0004035,GO:0046872 membrane-bound alkaline phosphatase-like Alp-m
BMSK0001636	618.236	597.128	612.744	1170.92	646.196	723.457	BMSK0001608.1 BGIBMGA008817,KWMTBOMO01600 PF02174 uncharacterized protein LOC101738302
BMSK0001637	0	0	0	0	0.842543	0	BMSK0001609.1 BGIBMGA010608
BMSK0001638	0	0	0	0	0.828766	0	BMSK0001610.1 BGIBMGA008823
BMSK0001639	0	0	0	0	0	0	BMSK0001611.1 BGIBMGA007638
BMSK0001640	0	0	0	0	0	0	BMSK0001612.1 BGIBMGA008818,KWMTBOMO01603 PF00245 KOG4126 3.1.3.1 K01077 GO:0031225,GO:0005886,GO:0004035,GO:0046872 alkaline phosphatase Alp-m
BMSK0001641	0	0	0	0	0	0	BMSK0001613.1 BGIBMGA008822,KWMTBOMO01949
BMSK0001642	0	2.86399	0	0	0.810164	0	BMSK0001614.1 BGIBMGA006085,KWMTBOMO01606 PF01798,PF08156 KOG2572 K14565 GO:0031428,GO:0015030,GO:0005829,GO:0001650,GO:0016020,GO:0005730,GO:0005654,GO:0005634,GO:0070761,GO:0005732,GO:0032040,GO:0051117,GO:0003723,GO:0030515,GO:0001094,GO:0006364,GO:0048254 nucleolar protein 58 isoform X1 NOP58
BMSK0001643	0	0	0	0	0	0	BMSK0001615.1 BGIBMGA006084
BMSK0001644	0	0	0	0	0	0	BMSK0001616.1 BGIBMGA006083,KWMTBOMO01607 PF08659,PF13561,PF01370,PF00106 KOG0725,KOG1208 1.1.1.184 K00079 GO:0005829,GO:0005654,GO:0000253,GO:0004090,GO:0070402,GO:0050890,GO:0042376 carbonyl reductase [ DPH] 1-like [Amyelois transitella] Cbr3
BMSK0001645	0	0	0	0	0.808193	0	BMSK0001617.1 BGIBMGA006082,KWMTBOMO01608 PF00135,PF07859 KOG1516 K07378 GO:0030424,GO:0030054,GO:0009986,GO:0030425,GO:0005887,GO:0005886,GO:0098793,GO:0045202,GO:0042043,GO:0038023,GO:0050804,GO:0046929,GO:0007158,GO:0097104,GO:0097105,GO:0048488 neuroligin-4, X-linked isoform X2 nlg-1
BMSK0001646	0	0.953486	0	0	0.811163	0	BMSK0001618.1 BGIBMGA011396,KWMTBOMO00292
BMSK0001647	0	1.91398	0	0	0	0	BMSK0001619.1 BGIBMGA006081,KWMTBOMO01609 PF00135,PF07859 KOG1516 3.1.1.59 GO:0004453 carboxylesterase ae2
BMSK0001648	0	0	0	0	0	0	BMSK0001620.1 BGIBMGA006086,KWMTBOMO01610 KOG1587 K11143 GO:0005858,GO:0005930,GO:0030286,GO:0009897,GO:0005874,GO:0036157,GO:0036126,GO:0045504,GO:0045503,GO:0003777,GO:0060271,GO:0003341,GO:0007368,GO:0007018,GO:0036158 hypothetical protein KGM 11415 [Danaus plexippus] D I2
BMSK0001649	7.04761	4.90608	7.69907	0	10.7819	1.96287	BMSK0001621.1 BGIBMGA006087,KWMTBOMO01610 KOG1587 K11143 GO:0005929,GO:0005737,GO:0030286,GO:0005874,GO:0003774 dynein intermediate chain 3, ciliary
BMSK0001650	88.2733	44.1792	41.4127	12.1359	51.3284	73.1773	BMSK0001622.1 BGIBMGA006088,KWMTBOMO01611 PF12937 K10263 uncharacterized protein LOC105842097
BMSK0001651	90.3711	59.577	41.3855	16.6762	48.9421	51.7573	BMSK0001623.1 BGIBMGA006089,KWMTBOMO01612 uncharacterized protein LOC101744760
BMSK0001652	16288.4	14209.1	15928.4	8583.79	14246.9	14883.4	BMSK0001624.1 BGIBMGA006090,KWMTBOMO01613 PF10186 K17889 uncharacterized protein LOC101743230
BMSK0001653	5.99813	0	3.96812	1.59121	0.773942	3.72963	BMSK0001625.1 BGIBMGA006080,KWMTBOMO01614 polyamine-modulated factor 1-binding protein 1-like isoform X3
BMSK0001654	6.07815	1.90487	7.87543	0	1.57235	0	BMSK0001626.1 BGIBMGA006079,KWMTBOMO01614
BMSK0001655	0	0.967692	2.79251	0	0	1.9774	BMSK0001627.1 BGIBMGA013999
BMSK0001656	0	0	0	0	0	0	BMSK0001628.1 BGIBMGA006077,KWMTBOMO01615 uncharacterized protein LOC101743366
BMSK0001657	0	0	0	0	0	0.984926	BMSK0001629.1 BGIBMGA006076,KWMTBOMO01616 hypothetical protein KGM 15949 [Danaus plexippus]
BMSK0001658	0	0	0	0	0.808193	0	BMSK0001630.1 BGIBMGA006075,KWMTBOMO01617 PF00153 KOG0753 K15106 GO:0016021,GO:0005743,GO:0015297,GO:0015140,GO:0015131,GO:0015141,GO:0015116,GO:0015117,GO:0022857,GO:0071423,GO:0015729,GO:0035435,GO:0019222,GO:0007605,GO:0071422,GO:0008272,GO:0015709 kidney mitochondrial carrier protein 1 [Plutella xylostella] Bmcp
BMSK0001659	0	0	0	0	0	0	BMSK0001631.1 BGIBMGA006091,KWMTBOMO01618 uncharacterized protein LOC106140453 [Amyelois transitella]
BMSK0001660	0	0	0	0	0	0	BMSK0001632.1 BGIBMGA006074,KWMTBOMO01620 CKLF-like MARVEL transmembrane domain-containing protein 4
BMSK0001661	53.2809	41.8616	45.3218	43.2569	34.4769	46.9413	BMSK0001633.1 BGIBMGA006092,KWMTBOMO01622 CKLF-like MARVEL transmembrane domain-containing protein 4 [Papilio machaon]
BMSK0001662	150.1	144.4	139.762	335.912	185.365	196.699	BMSK0001634.1 BGIBMGA006073,KWMTBOMO01623
BMSK0001663	502.07	465.648	465.394	1324.47	435.958	528.945	BMSK0001635.1 BGIBMGA006072,KWMTBOMO01624 PF08318 KOG0412 K20291 GO:0000139,GO:0017119,GO:0007030,GO:0048213,GO:0006891,GO:0015031,GO:0006890 conserved oligomeric Golgi complex subunit 4-like
BMSK0001664	52.1876	49.5442	73.2742	43.3728	56.0493	62.6818	BMSK0001636.1 BGIBMGA006093,KWMTBOMO01625 PF01344,PF07646,PF13415,PF13418,PF13854,PF13964,PF07707,PF00651 KOG4441 K10457 GO:0003779,GO:0045886,GO:0016567 kelch-like protein diablo [Papilio xuthus] dbo
BMSK0001665	302.757	330.796	323.952	375.801	309.254	263.322	BMSK0001637.1 BGIBMGA006071,KWMTBOMO01626 PF15928 Domain of unknown function (DUF4746)
BMSK0001666	0	0	0	0	0	0	BMSK0001638.1 BGIBMGA006070,KWMTBOMO01626 PF00085 KOG0907 GO:0005737,GO:0005856,GO:0004550,GO:0045454,GO:0006241,GO:0006183,GO:0006228 thioredoxin domain-containing protein 3 homolog NME9
BMSK0001667	0	0	0	0	0	0	BMSK0001639.1 BGIBMGA006069
BMSK0001668	8.55999	0	1.82607	8.81497	0	16.3764	BMSK0001640.1 BGIBMGA006068,KWMTBOMO01627 uncharacterized protein LOC101744902 isoform X2
BMSK0001669	0	0	0	0	0	0	BMSK0001641.1 BGIBMGA006067,KWMTBOMO02257 PF00128 KOG0471 3.2.1.20 K01187 GO:0004558,GO:0032450 maltase A3-like Mal-A3
BMSK0001670	0	0	0	0	0	0	BMSK0001642.1 BGIBMGA006066,KWMTBOMO01630 PF00128 KOG0471 3.2.1.20 GO:0004558,GO:0032450 maltase A1 Mal-B1
BMSK0001671	0	0	0	0	0	0	BMSK0001643.1 BGIBMGA001094,KWMTBOMO01629 KOG0471 3.2.1.20 GO:0004558,GO:0032450 Mal-B1
BMSK0001672	0	0	0	0	0	0	BMSK0001644.1 BGIBMGA008804
BMSK0001673	151.054	153.802	150.171	169.915	185.504	125.415	BMSK0001645.1 BGIBMGA006065
BMSK0001674	103.358	132.129	161.702	79.4521	136.242	113.035	BMSK0001646.1 BGIBMGA006095,KWMTBOMO01632 PF00053,PF00052 KOG1836 K05637 GO:0005604,GO:0062023,GO:0043197,GO:0005576,GO:0005615,GO:0031594,GO:0042383,GO:0043083,GO:0005201,GO:0005102,GO:0007411,GO:0007155,GO:0032224,GO:0030155,GO:0030334,GO:0045995,GO:0014037 laminin subunit alpha-2 Lama2
BMSK0001675	177.581	136.282	150.618	17.5873	188.083	218.218	BMSK0001647.1 BGIBMGA006094,KWMTBOMO01632 PF00055 KOG1836 Laminin N-terminal (Domain VI)
BMSK0001676	214.92	167.981	186.486	34.9144	217.264	193.01	BMSK0001648.1 BGIBMGA006064,KWMTBOMO01633 uncharacterized protein LOC106110044 [Papilio polytes]
BMSK0001677	1.09739	0	0	0	0	0	BMSK0001649.1 BGIBMGA006096
BMSK0001678	0	0	1.85666	1.49685	1.66693	0.992018	BMSK0001650.1 BGIBMGA006097,KWMTBOMO01635 PF00053,PF00052 KOG3509 K05637 GO:0005604,GO:0062023,GO:0070062,GO:0005576,GO:0005615,GO:0005925,GO:0005796,GO:0043202,GO:0005886,GO:0098797,GO:0001540,GO:0005509,GO:0030021,GO:0005178,GO:0050750,GO:0008022,GO:0001525,GO:0007420,GO:0072358,GO:0030154,GO:0044267,GO:0030198,GO:0006024,GO:0006027,GO:0006954,GO:0006629,GO:1905907,GO:0016525,GO:0060548,GO:0006…
BMSK0001679	309.635	309.165	289.686	102.968	271.432	364.801	BMSK0001651.1 BGIBMGA006098,KWMTBOMO01636 PF02210,PF00054 KOG1836 K05637 laminin subunit alpha-2
BMSK0001680	0	0	0	3.04733	0	0	BMSK0001652.1 BGIBMGA006063,KWMTBOMO01638 PF01299,PF00287 KOG4818 K06528 GO:0044754,GO:0005901,GO:0044194,GO:0005829,GO:0010008,GO:0009897,GO:0016021,GO:0005765,GO:0042470,GO:0045121,GO:0005771,GO:0048471,GO:0061474,GO:0042383,GO:0008021,GO:0019899,GO:0019904,GO:0072594,GO:0090160,GO:0008626,GO:0043323,GO:0050821,GO:1902513 sodium/potassium-transporting ATPase subunit beta-2 LAMP1
BMSK0001681	419.61	305.822	371.78	103.769	351.202	356.977	BMSK0001653.1 BGIBMGA001394
BMSK0001682	1191.89	1157.78	1239.47	467.809	1365.5	1527.51	BMSK0001654.1 BGIBMGA003898
BMSK0001683	845.36	1255.9	661.467	368.005	423.969	545.069	BMSK0001655.1 BGIBMGA006062,KWMTBOMO01639 PF00287 KOG3927 K01540 GO:0030424,GO:0005886,GO:0005918,GO:0005890,GO:0001671,GO:0006812,GO:0061343,GO:0030007,GO:0006883,GO:0060857,GO:0010248,GO:0007424,GO:1990573,GO:0035158,GO:0035159,GO:0035151,GO:0007605,GO:0019991,GO:0036376 sodium/potassium-transporting ATPase subunit beta-2-like [Amyelois transitella] nrv2
BMSK0001684	237.904	251.835	228.477	27.2785	230.181	246.212	BMSK0001656.1 BGIBMGA006061,KWMTBOMO01640 putative uncharacterized protein DDB G0279653
BMSK0001685	539.551	570.107	549.27	1226.81	566.016	527.093	BMSK0001657.1 BGIBMGA006099,KWMTBOMO01641 PF00287 KOG3927 K01540 GO:0030424,GO:0005886,GO:0005918,GO:0005890,GO:0001671,GO:0006812,GO:0061343,GO:0030007,GO:0006883,GO:0060857,GO:0010248,GO:0007424,GO:1990573,GO:0035158,GO:0035159,GO:0035151,GO:0007605,GO:0019991,GO:0036376 Na,K-ATPase beta-subunit nrv2
BMSK0001686	1033.85	998.683	948.171	1429.44	950.034	880.388	BMSK0001658.1 BGIBMGA006060,KWMTBOMO01642 PF00287 KOG3927 K01540 GO:0030424,GO:0005886,GO:0005918,GO:0005890,GO:0001671,GO:0006812,GO:0061343,GO:0030007,GO:0006883,GO:0060857,GO:0010248,GO:0007424,GO:1990573,GO:0035158,GO:0035159,GO:0035151,GO:0007605,GO:0019991,GO:0036376 sodium/potassium-transporting ATPase subunit beta-1-like [Papilio xuthus] nrv2
BMSK0001687	0	0	0	0	0	1.93976	BMSK0001659.1 BGIBMGA006059,KWMTBOMO01642
BMSK0001688	206.669	216.107	222.106	54.6077	219.194	183.45	BMSK0001660.1 BGIBMGA006058,KWMTBOMO01643 PF00287 KOG3927 K01540 GO:0005886,GO:0005890,GO:0001671,GO:0006812,GO:0030007,GO:0006883,GO:0010248,GO:1990573,GO:0036376 sodium/potassium-transporting ATPase subunit beta-1-like isoform X2 nrv1
BMSK0001689	191.458	168.822	195.61	87.5048	168.72	201.52	BMSK0001661.1 BGIBMGA006057,KWMTBOMO01644 PF00287 KOG3927 K01540 GO:0030424,GO:0005886,GO:0005918,GO:0005890,GO:0001671,GO:0006812,GO:0061343,GO:0030007,GO:0006883,GO:0060857,GO:0010248,GO:0007424,GO:1990573,GO:0035158,GO:0035159,GO:0035151,GO:0007605,GO:0019991,GO:0036376 sodium/potassium-transporting ATPase subunit beta-2-like [Papilio polytes] nrv2
BMSK0001690	89.377	87.0634	106.797	55.5639	113.742	76.0715	BMSK0001662.1 BGIBMGA006100,KWMTBOMO01645 KOG3918 K23566 transmembrane protein precursor
BMSK0001691	717.991	641.572	618.594	1504.04	642.071	593.821	BMSK0001663.1 BGIBMGA006056,KWMTBOMO01646 PF04410 KOG3262 K11128 GO:0031429,GO:0005730,GO:0005654,GO:0005732,GO:0034513,GO:0031118,GO:0000454 hypothetical protein KGM 07760 [Danaus plexippus]
BMSK0001692	294.268	251.388	331.984	49.8845	260.778	300.004	BMSK0001664.1 BGIBMGA006101,KWMTBOMO01648 uncharacterized protein LOC101746773, partial
BMSK0001693	4.16892	0	2.77368	0	0	0.994804	BMSK0001665.1 BGIBMGA006055,KWMTBOMO01650 PF07491,PF02515 KOG3957,KOG4102 2.8.3.13 K18703 GO:0005739,GO:0047369 dermal papilla derived protein 13 Sugct
BMSK0001694	0	0	0	0	0	0	BMSK0001666.1 BGIBMGA006054
BMSK0001695	649.783	577.146	600.079	879.302	559.715	513.863	BMSK0001667.1 BGIBMGA006053,KWMTBOMO01651 uncharacterized protein LOC101746914
BMSK0001696	1640.4	1250.78	1474.89	1564.92	1225.37	1493.53	BMSK0001668.1 BGIBMGA005302
BMSK0001697	2.08594	0	0	0	0	0	BMSK0001669.1 BGIBMGA006052 PF00520,PF00027 uncharacterized protein LOC101746914
BMSK0001698	0	0	0	0	0	0	BMSK0001670.1 BGIBMGA006051,KWMTBOMO08966
BMSK0001699	9.33752	1.91808	8.47454	4.55289	4.06356	16.5537	BMSK0001671.1 BGIBMGA006050,KWMTBOMO01652 uncharacterized protein LOC101746914
BMSK0001700	1096.04	1295.68	1105.44	2230.74	1077.96	1139.55	BMSK0001672.1 BGIBMGA006049,KWMTBOMO01652
BMSK0001701	34.4051	27.1836	41.6264	13.4251	18.4161	22.8855	BMSK0001673.1 BGIBMGA006048,KWMTBOMO01655 PF08659,PF13561,PF00106 KOG1014 GO:0005739,GO:0055114 uncharacterized protein LOC101746914 HSDL1
BMSK0001702	764.711	739.369	679.55	1608.88	673.827	676.422	BMSK0001674.1 BGIBMGA006102,KWMTBOMO01657 PF16672 K16344 ragulator complex protein LAMTOR5
BMSK0001703	917.016	735.702	755.754	1436.54	627.39	793.282	BMSK0001675.1 BGIBMGA006047,KWMTBOMO01658 PF10233 KOG4085 GO:0030054,GO:0030285,GO:0005262,GO:0046530,GO:0048488 calcium channel flower isoform X1 flower
BMSK0001704	68.5282	51.5828	47.1083	35.2612	74.48	60.4168	BMSK0001676.1 BGIBMGA006103,KWMTBOMO01659 PF16529 KOG1916 K12616 GO:0005634,GO:0000932 enhancer of mR -decapping protein 4 edc4
BMSK0001705	1261.81	1395.69	1309.08	3020.82	1353.86	1171.44	BMSK0001677.1 BGIBMGA006104,KWMTBOMO01660 uncharacterized protein LOC110385729
BMSK0001706	91.4656	68.2408	85.1211	51.2014	67.3022	85.2625	BMSK0001678.1 BGIBMGA003929,KWMTBOMO01660 KOG1916 K12616 GO:0005634,GO:0000932,GO:0031087 enhancer of mR -decapping protein 4 edc4
BMSK0001707	47.058	60.4897	52.5703	40.1657	48.182	42.1109	BMSK0001679.1 BGIBMGA003930,KWMTBOMO01660 PF13833,PF13499,PF13202,PF13405,PF00036 KOG4223 GO:0005789,GO:0005576,GO:0005794,GO:0042470,GO:0033018,GO:0005509 calumenin-A isoform X2 calua
BMSK0001708	104.978	92.3771	99.5262	133.181	76.9195	69.498	BMSK0001680.1 BGIBMGA009853,KWMTBOMO10607 uncharacterized protein LOC105842383 isoform X2
BMSK0001709	74.293	27.3592	51.5438	1080.9	153.577	334.779	BMSK0001681.1 BGIBMGA006046,KWMTBOMO01661 uncharacterized protein LOC105842082
BMSK0001710	4.15144	0.963162	1.86159	0	4.11777	0	BMSK0001682.1 BGIBMGA006045,KWMTBOMO01662 PF08477,PF00071,PF00025 KOG0092 K07889 GO:0098993,GO:0005769,GO:0031901,GO:0030139,GO:0005768,GO:0070062,GO:0005622,GO:0043231,GO:0042470,GO:0016020,GO:0005886,GO:0030667,GO:0019003,GO:0005525,GO:0030742,GO:0003924,GO:0019882,GO:0006897,GO:0007032,GO:0006886,GO:0043312,GO:0048227,GO:0032482,GO:0030100 small GTP binding protein RAB5 RAB5B
BMSK0001711	2.1013	2.93315	4.67103	0	0	0	BMSK0001683.1 BGIBMGA006043,KWMTBOMO01666 PF00836 stathmin isoform X1
BMSK0001712	106.665	60.4897	63.6378	5.95048	96.364	88.2323	BMSK0001684.1 BGIBMGA006039,KWMTBOMO01671 PF00554,PF16179 K17335 GO:0005829,GO:0044798,GO:0005654,GO:0005634,GO:0005667,GO:0003682,GO:0001228,GO:0003700,GO:0000981,GO:0000978,GO:0008134,GO:0033173,GO:0071345,GO:0001816,GO:0007588,GO:1904996,GO:1901224,GO:0045944,GO:0070884,GO:0006970,GO:0007165,GO:0006366 nuclear factor of activated T-cells 5 isoform X1 NFAT5
BMSK0001713	6.23972	11.5616	6.56214	21.1552	8.20625	7.84724	BMSK0001685.1 BGIBMGA006105,KWMTBOMO01663 PF04900,PF05839 KOG3164 K14773 GO:0005680,GO:0007049,GO:0051301,GO:0070979 rR -processing protein UTP23 homolog [Amyelois transitella] A PC13
BMSK0001714	17.6537	12.4838	6.58946	31.8619	11.403	10.7303	BMSK0001686.1 BGIBMGA006044,KWMTBOMO01665 PF02847,PF14769 KOG2140 K13100 GO:0016607,GO:0003723,GO:0006397,GO:0008380 pre-mR -splicing factor CWC22 homolog ncm
BMSK0001715	201.594	194.274	231.13	63.6049	215.77	190.705	BMSK0001687.1 BGIBMGA006042,KWMTBOMO01666
BMSK0001716	228.373	253.016	249.271	353.904	227.237	191.317	BMSK0001688.1 BGIBMGA006041,KWMTBOMO01667 PF00620,PF03372,PF16776 KOG0565,KOG0566 3.1.3.36 K01099 GO:0005829,GO:0031901,GO:0005793,GO:0005794,GO:0016021,GO:0016020,GO:0030670,GO:0005886,GO:0052658,GO:0046872,GO:0004439,GO:0030317,GO:0001701,GO:0046855,GO:0043647,GO:0046856,GO:0070613,GO:0051056,GO:0007165,GO:0007283 type II inositol 1,4,5-trisphosphate 5-phosphatase INPP5B
BMSK0001717	1273.37	1357.45	1380.26	262.35	1212.28	1369.54	BMSK0001689.1 BGIBMGA006106,KWMTBOMO01668 PF07707,PF00651 KOG2075,KOG4441 GO:0016567 BTB/POZ domain-containing protein 9 isoform X2
BMSK0001718	1.01993	0	0	0	0	1.04122	BMSK0001690.1 BGIBMGA006107,KWMTBOMO01668 KOG2075
BMSK0001719	583.325	947.753	868.623	1449.93	626.59	509.373	BMSK0001691.1 BGIBMGA006108,KWMTBOMO01669 KOG0771 K14003 GO:0070971,GO:0005789,GO:0000139,GO:0030176,GO:0016020,GO:0005634,GO:0003677,GO:0005096,GO:0051020,GO:0005085,GO:0005090,GO:0048208,GO:0006888,GO:0036498,GO:0032527,GO:0009306,GO:0003400 prolactin regulatory binding-element protein PREB
BMSK0001721	600.298	628.207	696.356	256.325	623.485	631.434	BMSK0001692.1 BGIBMGA006040,KWMTBOMO01670 nuclear factor of activated T-cells 5 isoform X3
BMSK0001722	52.5461	41.4917	41.7169	20.5097	38.3481	36.9067	BMSK0001693.1 BGIBMGA000159,KWMTBOMO14493
BMSK0001723	54.8495	36.0237	44.5501	21.6182	41.4804	45.2056	BMSK0001694.1 BGIBMGA006295
BMSK0001724	197.885	206.89	225.881	72.2254	201.812	204.227	BMSK0001695.1 BGIBMGA006109,KWMTBOMO01675 PF01393,PF00385 KOG1911 K11587 GO:0000785,GO:0000775,GO:0000779,GO:0000784,GO:0005635,GO:0005719,GO:0005720,GO:0005637,GO:0031618,GO:0005654,GO:0005634,GO:0035985,GO:0090734,GO:0005819,GO:0019899,GO:1990226,GO:0042802,GO:0019904,GO:0071549,GO:0006974,GO:0006338,GO:0070317,GO:0045892,GO:0048511 chromobox-like protein 5 CBX3
BMSK0001725	73.0376	67.3233	62.3235	48.7095	69.7735	94.7509	BMSK0001696.1 BGIBMGA006038,KWMTBOMO01677 PF06920,PF14429,PF11878 KOG1997 K21852 GO:0030424,GO:0045178,GO:0005925,GO:0030426,GO:0043005,GO:0005085,GO:0048365,GO:0090630,GO:0007409,GO:0045200,GO:0022027,GO:0000226,GO:0120163,GO:0031175,GO:0033138,GO:1904754,GO:0050767,GO:0007264 dedicator of cytokinesis protein 7 DOCK7
BMSK0001726	1.04848	0	1.88625	3.04058	0	0	BMSK0001697.1 BGIBMGA010502,KWMTBOMO11982
BMSK0001727	1715.23	1920.1	1933.08	868.205	1434.35	1663.2	BMSK0001698.1 BGIBMGA006110
BMSK0001728	124.68	102.936	109.962	19.2254	100.915	129.418	BMSK0001699.1 BGIBMGA006112,KWMTBOMO01682 PF02469 KOG1437 GO:0005615 uncharacterized LOC106127760 precursor [Papilio xuthus]
BMSK0001729	0	0	0.945435	0	0	0	BMSK0001700.1 BGIBMGA006037,KWMTBOMO01683 PF07714,PF00069 KOG1033,KOG1035 2.7.11.1 K16194 GO:0005737,GO:0005524,GO:0004674,GO:0017148 AAO13686.1 eIF 2a kinase EIF2AK1
BMSK0001730	37.0827	38.9592	51.6039	23.0816	46.1845	49.2807	BMSK0001701.1 BGIBMGA004263 PF05403 Plasmodium histidine-rich protein (HRPII/III)
BMSK0001731	190.924	201.556	187.103	430.284	134.38	160.586	BMSK0001702.1 BGIBMGA006114,KWMTBOMO01684 PF08241,PF13847,PF01209,PF13649,PF08242 KOG2352 2.1.1.- GO:0008168 methyltransferase-like protein 13 [Papilio machaon]
BMSK0001732	674.904	589.589	780.98	211.575	767.132	645.341	BMSK0001703.1 BGIBMGA006036,KWMTBOMO01685 PF07738 KOG1396 GO:0005737,GO:0016021,GO:0016020,GO:0005791,GO:0030867,GO:0007275,GO:0001503,GO:0032967,GO:0045669,GO:0034975,GO:0046850 SUN domain-containing ossification factor isoform X2 SUCO
BMSK0001733	204.983	221.875	176.897	404.345	203.276	191.681	BMSK0001704.1 BGIBMGA006035,KWMTBOMO01687 Protein-like protein [Operophtera brumata]
BMSK0001734	2144.74	2067.22	1849.08	4286.67	1976.38	2160.65	BMSK0001705.1 BGIBMGA006115,KWMTBOMO01688 PF04756 KOG3356 GO:0016021 oligosaccharyltransferase complex subunit ostc-A-like [Plutella xylostella] ostc-a
BMSK0001735	303.535	393.666	312.561	518.937	266.101	223.273	BMSK0001706.1 BGIBMGA006034,KWMTBOMO01690 PF13499,PF00036,PF13833,PF13405 KOG0034,KOG0038 K17259 GO:0016324,GO:0071944,GO:0005813,GO:0005737,GO:0032433,GO:0030426,GO:0030027,GO:0043005,GO:0043025,GO:0005634,GO:0048471,GO:0005886,GO:0032587,GO:0042383,GO:0005509,GO:0001525,GO:0006915,GO:0007155,GO:0051301,GO:0071363,GO:1990090,GO:0071356,GO:0031122,GO:0007113,GO:0043066,GO:0008285,GO:0045653,GO:00…
BMSK0001736	0	0	0	0	0	0	BMSK0001707.1 BGIBMGA006033,KWMTBOMO01691 PF00059 C-type lectin 6
BMSK0001737	134.116	96.2836	84.4399	10.5861	131.105	143.055	BMSK0001708.1 BGIBMGA006116,KWMTBOMO01693 PF05920,PF13207,PF00406,PF00046 KOG0773 K19383 GO:0005654,GO:0003677,GO:0000122,GO:0038092,GO:0045666,GO:0010470,GO:0060041 uncharacterized protein LOC100862767 Tgif2
BMSK0001738	0	0	0	0	0	0	BMSK0001709.1 BGIBMGA006032,KWMTBOMO01694 PF13207,PF00406,PF13671,PF13238 KOG3079 2.7.4.6,2.7.4.3 K00939 GO:0005737,GO:0004017,GO:0005524,GO:0004550,GO:0006172,GO:0046033,GO:0046034,GO:0006165,GO:0009142 adenylate kinase isoenzyme 1 isoform X1 AK1
BMSK0001739	12.2278	2.96838	8.39486	1.48119	13.8175	16.1964	BMSK0001710.1 BGIBMGA006031,KWMTBOMO01695 PF13207,PF00406 KOG3079 2.7.4.6,2.7.4.3 GO:0043005,GO:0048471,GO:0030017,GO:0004017,GO:0005524,GO:0004550,GO:0046083,GO:0006172,GO:0046033,GO:0046034,GO:0021549,GO:0046103,GO:0007517,GO:0030182,GO:0006165,GO:0009142,GO:0021772,GO:0010828,GO:0014042,GO:0014823,GO:0042493,GO:0032355,GO:0033574 adenylate kinase isoenzyme 5 isoform X1 Ak1
BMSK0001740	2.08077	0.966568	3.71902	0	2.48612	1.97511	BMSK0001711.1 BGIBMGA004472,KWMTBOMO09401 hypothetical protein RF55 15411 [Lasius niger]
BMSK0001741	2.0913	2.98675	0	0	0	1.05132	BMSK0001712.1 BGIBMGA006029,KWMTBOMO01696 PF03567 KOG3922 2.8.2.- K02513 GO:0000139,GO:0016021,GO:0004394,GO:0008146,GO:0015012,GO:0015015,GO:0015014,GO:0007424,GO:0007165 heparin sulfate O-sulfotransferase [Amyelois transitella] Hs2st
BMSK0001742	24.0785	9.06134	21.2832	72.9328	38.7366	32.0615	BMSK0001713.1 BGIBMGA006117,KWMTBOMO01697 PF13445 KOG2177 K12021 GO:0005829,GO:0045171,GO:0005654,GO:0008270,GO:0060348 tripartite motif-containing protein 45 isoform X1 TRIM45
BMSK0001743	0	0	0	0	4.04096	0	BMSK0001714.1 BGIBMGA011034,KWMTBOMO11963 PF14529,PF00078 KOG1075 2.7.7.49 GO:0003964,GO:0006313 reverse transcriptase, partial X-element\ORF2
BMSK0001744	0	0	0	0	0	0	BMSK0001715.1 BGIBMGA006028,KWMTBOMO01699 PF09606 KOG4274 K15157 GO:0016592,GO:0003712,GO:0006357 mediator of R polymerase II transcription subunit 15 MED15
BMSK0001745	0	0	0	0	0	0	BMSK0001716.1 BGIBMGA006118,KWMTBOMO01700 PF08574 probable R polymerase II nuclear localization protein SLC7A6OS isoform X2
BMSK0001746	0	0	0	0	0	0	BMSK0001717.1 BGIBMGA006027,KWMTBOMO01701 PF13909,PF00096,PF13894 K17441 GO:0005634,GO:0003677,GO:0046872,GO:0001102,GO:0001085,GO:0008134,GO:0046665,GO:0022416,GO:0048749,GO:0007391,GO:0007393,GO:0007398,GO:0007390,GO:0008258,GO:0007507,GO:0030097,GO:0035167,GO:0035170,GO:0048542,GO:0035169,GO:0009996,GO:0042690,GO:0043433,GO:0045611,GO:0000122,GO:0042440,GO:0006963,GO:0006355 zinc finger protei…
BMSK0001747	0	0	0	0	0	0	BMSK0001718.1 BGIBMGA006119
BMSK0001748	26.0583	18.4001	12.1072	9.0087	21.5912	19.7908	BMSK0001719.1 BGIBMGA006120,KWMTBOMO01705 PF13465,PF00096,PF13894 KOG1721 K13943 Krueppel-like factor 10 Klf10
BMSK0001749	0	0	0	0	0	0	BMSK0001720.1 BGIBMGA013993,KWMTBOMO01698
BMSK0001750	157.78	191.852	178.43	74.5486	159.059	159.901	BMSK0001721.1 BGIBMGA006026,KWMTBOMO01707 KOG3837 K18260 GO:0005737,GO:0098592,GO:0005634,GO:0001227,GO:0005543,GO:0048749,GO:0016197,GO:0048132,GO:0008586,GO:0006886,GO:0000281,GO:0045746,GO:0000122,GO:0007219,GO:0007423,GO:0045035,GO:0007472 coiled-coil and C2 domain-containing protein 1-like isoform X1 l(2)gd1
BMSK0001751	1084.15	1080.88	1037.35	1303.71	987.252	1159.57	BMSK0001722.1 BGIBMGA006121,KWMTBOMO01708 PF05783 KOG3905 K10416 GO:0005813,GO:0005868,GO:0005829,GO:0000776,GO:0005770,GO:0005764,GO:0016020,GO:0005874,GO:0005524,GO:0045504,GO:0003777,GO:0019886,GO:1990090,GO:0051642,GO:0006888,GO:0000226,GO:0007018,GO:0051260 cytoplasmic dynein 1 light intermediate chain 2 DYNC1LI2
BMSK0001752	8.42351	0	2.65152	0	11.8764	19.0906	BMSK0001723.1 BGIBMGA006122,KWMTBOMO01708 PF05783 KOG3905 K10416 GO:0005813,GO:0005737,GO:0005868,GO:0000776,GO:0005874,GO:0000922,GO:0005524,GO:0045504,GO:0019003,GO:0003777,GO:0000226,GO:0007018,GO:0090267 Dynein light intermediate chain (DLIC) DYNC1LI1
BMSK0001754	1.0536	1.97572	0	5.91487	0	6.13003	BMSK0001724.1 BGIBMGA006123,KWMTBOMO01709 PF12836,PF14579,PF00633 KOG1857 GO:0003677,GO:0006281 endonuclease/exonuclease/phosphatase family domain-containing protein 1-like [Papilio machaon] EEPD1
BMSK0001755	359.66	404.939	340.715	75.0412	300.017	391.103	BMSK0001725.1 BGIBMGA006124,KWMTBOMO01709
BMSK0001756	95.184	100.549	122.569	69.8655	117.666	128.472	BMSK0001726.1 BGIBMGA006125,KWMTBOMO01710 uncharacterized protein LOC101737450 isoform X2
BMSK0001757	0	0	0	0	0	1.93976	BMSK0001727.1 BGIBMGA006025,KWMTBOMO01714 PF13646,PF02985 KOG2032 maestro heat-like repeat-containing protein family member 1 MROH1
BMSK0001758	45.3408	66.9208	67.8983	62.1348	64.5726	71.1921	BMSK0001728.1 BGIBMGA006126 KOG2801 GO:0030054,GO:0005737,GO:0010008,GO:0031594,GO:0098794,GO:0030672,GO:0043195,GO:0005096,GO:0003924,GO:0008289,GO:0007268,GO:0046929,GO:1903422,GO:0007274,GO:0031175,GO:0043087,GO:0036466 sky
BMSK0001759	1525.34	1689.75	1541.42	3247.76	1431.18	1535.82	BMSK0001729.1 BGIBMGA006024
BMSK0001760	273.294	254.15	248.123	552.899	288.453	304.668	BMSK0001730.1 BGIBMGA006127 KOG2801 K21841 GO:0030054,GO:0005737,GO:0010008,GO:0031594,GO:0098794,GO:0030672,GO:0043195,GO:0005096,GO:0003924,GO:0008289,GO:0007268,GO:0046929,GO:1903422,GO:0007274,GO:0031175,GO:0043087,GO:0036466 sky
BMSK0001761	26.0994	36.2257	51.3365	0	36.9459	40.9409	BMSK0001731.1 BGIBMGA006021,KWMTBOMO01722 PF04750 androgen-dependent TFPI-regulating protein-like isoform X2
BMSK0001762	86.2356	95.0128	113.976	18.9999	133.124	144.025	BMSK0001732.1 BGIBMGA006128,KWMTBOMO01718 PF07534,PF00566 KOG2801 K21841 GO:0030054,GO:0005737,GO:0010008,GO:0031594,GO:0098794,GO:0030672,GO:0043195,GO:0005096,GO:0003924,GO:0008289,GO:0007268,GO:0046929,GO:1903422,GO:0007274,GO:0031175,GO:0043087,GO:0036466 TBC1 domain family member 24 isoform X1 sky
BMSK0001763	209.625	135.193	168.828	33.4422	160.711	191.677	BMSK0001733.1 BGIBMGA006023,KWMTBOMO01719 uncharacterized protein LOC106143196 [Amyelois transitella]
BMSK0001764	4441.68	5935.64	5564.93	12794.9	4426.05	5024.69	BMSK0001734.1 BGIBMGA006022,KWMTBOMO01720 PF05383,PF00076,PF08777 KOG4213 K11090 GO:0005737,GO:0005634,GO:1990904,GO:0003677,GO:0003723,GO:0006396 la protein homolog [Papilio polytes]
BMSK0001765	0	0	0	0	0	0	BMSK0001735.1 BGIBMGA006129,KWMTBOMO01721 GO:0001745,GO:0001752,GO:0007476,GO:0008586,GO:0007526 protein asteroid ast
BMSK0001766	0	0	0	0	0	0	BMSK0001736.1 BGIBMGA008698
BMSK0001767	0	0	0	0	0	0	BMSK0001737.1 BGIBMGA006020,KWMTBOMO01723 PF00849 KOG1919 GO:0009982,GO:0003723,GO:0000455 R pseudouridylate synthase domain-containing protein 2 isoform X4 RPUSD2
BMSK0001768	0	0	0	0	0	0	BMSK0001738.1 BGIBMGA007846
BMSK0001769	0	0	0	0	0	0	BMSK0001739.1 BGIBMGA006019,KWMTBOMO01735
BMSK0001770	2.07374	0	0	0	0	0	BMSK0001740.1 BGIBMGA006132,KWMTBOMO01737 PF13465,PF00096,PF12171,PF13894 KOG1721 K09223 GO:0016604,GO:0016363,GO:0017053,GO:0001227,GO:0046872,GO:0044212,GO:0071222,GO:0030097,GO:0010956,GO:0010977,GO:0070105,GO:0051569,GO:0034121 zinc finger protein Gfi-1b isoform X2 GFI1
BMSK0001771	8.04168	5.88064	5.79076	0	16.5071	6.84168	BMSK0001741.1 BGIBMGA006133,KWMTBOMO01737 PF13912,PF13465,PF00096,PF13894 Zinc-finger double domain
BMSK0001772	0	0	0	0	0	0	BMSK0001742.1 BGIBMGA006018,KWMTBOMO01738 K20701 uncharacterized protein LOC105842836
BMSK0001773	9.97669	22.9095	18.8916	68.4085	13.9674	25.2464	BMSK0001743.1 BGIBMGA013999
BMSK0001774	0	0.956991	0	0	0	0	BMSK0001744.1 BGIBMGA006017,KWMTBOMO01739 uncharacterized protein LOC105842836
BMSK0001775	7.05122	14.3189	11.8975	0	7.76783	16.0667	BMSK0001745.1 BGIBMGA006017,KWMTBOMO01740 uncharacterized protein LOC105842836
BMSK0001776	9.47399	0	0.883003	0	5.49306	4.25027	BMSK0001746.1 BGIBMGA011112,KWMTBOMO14229
BMSK0001777	4.08755	2.9052	0	0	12.6083	4.79385	BMSK0001747.1 BGIBMGA010086,KWMTBOMO06934
BMSK0001778	16.0502	14.158	16.576	25.353	9.31176	7.53227	BMSK0001748.1 BGIBMGA011163,KWMTBOMO00173 uncharacterized protein LOC105841396
BMSK0001780	0	0	0	0	0.808193	0	BMSK0001749.1 BGIBMGA006017,KWMTBOMO01741 uncharacterized protein LOC105842836
BMSK0001781	872.852	743.379	762.989	1996.17	826.976	868.333	BMSK0001750.1 BGIBMGA006016,KWMTBOMO01742 PF05057,PF02089 KOG2541 3.1.2.- K01074 GO:0005764,GO:0098599,GO:0008474,GO:0098734 lysosomal thioesterase PPT2 homolog Ppt2
BMSK0001782	0	0	0	0	0	0	BMSK0001751.1 BGIBMGA006134,KWMTBOMO01743 PF12397,PF08146 KOG1837 K14550 GO:0030686,GO:0001650,GO:0016020,GO:0005739,GO:0005730,GO:0005654,GO:0032040,GO:0034455,GO:0003723,GO:0000462,GO:2000234,GO:0045943,GO:0006364 HEAT repeat-containing protein 1 isoform X1 HEATR1
BMSK0001783	0	0	0	0	0	0	BMSK0001752.1 BGIBMGA014493,KWMTBOMO16133 uncharacterized protein LOC105841817
BMSK0001785	0	0	0	0	0	0	BMSK0001753.1 BGIBMGA007013,KWMTBOMO13685
BMSK0001786	0	0	0	0	1.61639	0	BMSK0001754.1 BGIBMGA006015,KWMTBOMO01747 uncharacterized protein LOC101737691
BMSK0001787	2.07216	2.87195	0	4.55241	3.24191	1.94301	BMSK0001755.1 BGIBMGA006014,KWMTBOMO01748 PF08271,PF00134,PF00382 KOG1597 K03124 GO:0005634,GO:0097550,GO:0046872,GO:0001139,GO:0000979,GO:0017025,GO:0008134,GO:0006352,GO:0051101,GO:0006357,GO:0051123,GO:0006367,GO:0001174 transcription initiation factor IIB [Amyelois transitella] TfIIB
BMSK0001788	0	0	0	2.98513	0.825034	0	BMSK0001756.1 BGIBMGA006136,KWMTBOMO01751 PF00069 KOG0583 K08814 GO:0005737,GO:0005856,GO:0005634,GO:0031434,GO:0004860,GO:0008134,GO:0031625,GO:0055106,GO:0043433,GO:0045599,GO:0045081,GO:0032436,GO:0051443,GO:0006468,GO:0043405 tribbles homolog 2-like [Papilio machaon] Trib2
BMSK0001790	26.0187	26.0592	28.0612	60.3127	28.0134	27.5467	BMSK0001757.1 BGIBMGA006137
BMSK0001791	0.967148	0	0	0	0.851402	0.987028	BMSK0001758.1 BGIBMGA006138,KWMTBOMO01751 PF00069 KOG0583 K08814 GO:0005737,GO:0005856,GO:0005634,GO:0031434,GO:0004860,GO:0008134,GO:0031625,GO:0055106,GO:0043433,GO:0045599,GO:0045081,GO:0032436,GO:0051443,GO:0006468,GO:0043405 Protein kinase domain Trib2
BMSK0001792	1460.46	2196.03	1719.91	2160.84	1756.79	1601.4	BMSK0001759.1 BGIBMGA006011,KWMTBOMO01754 PF01512,PF01331,PF10589,PF00782,PF10531 KOG2658 1.6.99.3,7.1.1.2 K03942 GO:0005743,GO:0070469,GO:0051539,GO:0010181,GO:0046872,GO:0051287,GO:0008137 mR -capping enzyme isoform X1 NDUFV1
BMSK0001793	523.654	703.123	620.541	158.185	553.736	447.177	BMSK0001760.1 BGIBMGA006139,KWMTBOMO01753 PF17778,PF12706,PF00753 KOG0813 3.-.-.- K16639 GO:0005759,GO:0004521,GO:0046872,GO:0003727 beta-lactamase-like protein 2 homolog isoform X1
BMSK0001794	280.944	272.045	227.432	57.3307	288.882	273.28	BMSK0001761.1 BGIBMGA006010
BMSK0001795	40.129	61.5067	28.1825	6.13032	35.8875	62.0919	BMSK0001762.1 BGIBMGA006140,KWMTBOMO01755 PF03031 KOG1605 3.1.3.16 K15731 GO:0070062,GO:0005654,GO:0005634,GO:0046872,GO:0004721,GO:0008420,GO:2000134,GO:0045665,GO:0001933,GO:0006470,GO:0006357 carboxy-terminal domain R polymerase II polypeptide A small phosphatase 1 [Amyelois transitella] CTDSP1
BMSK0001796	1.03763	0	1.8785	0	0.815119	2.92722	BMSK0001763.1 BGIBMGA006009,KWMTBOMO01756 PF02204,PF00415,PF02493 KOG0231 K04575 GO:0030424,GO:0005813,GO:0005737,GO:0005829,GO:0030425,GO:0043197,GO:0005769,GO:0030426,GO:0043231,GO:0030027,GO:0016020,GO:0043005,GO:0043025,GO:0005634,GO:0014069,GO:0032991,GO:0001726,GO:0031982,GO:0005096,GO:0042802,GO:0042803,GO:0043539,GO:0017137,GO:0017112,GO:0048365,GO:0030676,GO:0007409,GO:0001662,GO:0008219…
BMSK0001797	1016.86	1108.65	1009.07	2065.58	976.25	924.03	BMSK0001764.1 BGIBMGA006141,KWMTBOMO01757 PF01398 KOG1560 K03247 GO:0016282,GO:0033290,GO:0005852,GO:0003743,GO:0001732 eukaryotic translation initiation factor 3 subunit H
BMSK0001798	3668.13	3064.86	3450.08	3550.74	2869.87	3362.94	BMSK0001765.1 BGIBMGA006008,KWMTBOMO01758 PF03826 KOG0490 K09452 GO:0005634,GO:0032991,GO:0000981,GO:0000977,GO:0048800,GO:0022416,GO:0035015,GO:0007480,GO:0035218,GO:0045892,GO:0048666 homeobox protein aristaless-like al
BMSK0001799	0	0	0.956145	0	0.801441	0.960376	BMSK0001766.1 BGIBMGA014549,KWMTBOMO01762 PF03826 KOG0490 K09452 GO:0005634,GO:0032991,GO:0000981,GO:0000977,GO:0048800,GO:0022416,GO:0035015,GO:0007480,GO:0035218,GO:0045892,GO:0048666 homeobox protein aristaless al
BMSK0001800	0	0	0	0	0	0	BMSK0001767.1 BGIBMGA006006,KWMTBOMO01762 PF00046 KOG0490,KOG0849 K09452 GO:0005634,GO:0032991,GO:0000981,GO:0000977,GO:0048800,GO:0022416,GO:0035015,GO:0007480,GO:0035218,GO:0045892,GO:0048666 homeobox protein aristaless-like al
BMSK0001801	0	0	0	0	0	0	BMSK0001768.1 BGIBMGA014609
BMSK0001802	0	0	0	0	0	0	BMSK0001769.1 BGIBMGA014353,KWMTBOMO01763 KOG0532 GO:0005829,GO:0005576 LRCH3
BMSK0001803	0	0	0	0	0	0	BMSK0001770.1 BGIBMGA004170,KWMTBOMO04727
BMSK0001804	1476.96	1630.24	1567.35	4036.19	1502.76	1563.3	BMSK0001771.1 BGIBMGA014544,KWMTBOMO01763 PF13855,PF12799 leucine-rich repeat and calponin homology domain-containing protein 1-like isoform X1 [Papilio xuthus]
BMSK0001805	249.682	261.322	261.266	360.769	288.601	259.332	BMSK0001772.1 BGIBMGA006142,KWMTBOMO01764 PF10545 Alcohol dehydrogenase transcription factor Myb/SANT-like
BMSK0001806	9.33716	15.3316	13.2147	15.2126	12.9687	11.6637	BMSK0001773.1 BGIBMGA006143,KWMTBOMO01764 PF02944 BESS motif
BMSK0001807	2231.09	2473.21	2296.19	4679.8	2155.89	2300.74	BMSK0001774.1 BGIBMGA001163,KWMTBOMO01765 PF07714,PF14531,PF00069 KOG0616 2.7.11.11 K04345 GO:0044297,GO:0005829,GO:0030425,GO:0005886,GO:0005524,GO:0004691,GO:0004674,GO:0007615,GO:0007448,GO:0048149,GO:0019933,GO:0071361,GO:0048749,GO:0007476,GO:0050804,GO:0046823,GO:0045879,GO:0008355,GO:0007314,GO:0008103,GO:0048477,GO:0010628,GO:0032436,GO:0045880,GO:0006468,GO:2000249,GO:0042981,GO:0008359,…
BMSK0001808	185.826	177.337	190.23	352.765	206.916	178.525	BMSK0001775.1 BGIBMGA014609
BMSK0001809	18.6836	17.2675	16.0237	1.51915	13.8143	18.5023	BMSK0001776.1 BGIBMGA014353,KWMTBOMO01763 KOG0532 GO:0005829,GO:0005576 leucine-rich repeat and calponin homology domain-containing protein 1-like, partial LRCH3
BMSK0001810	8.334	24.1826	41.0406	55.6359	34.782	30.6132	BMSK0001777.1 BGIBMGA014544,KWMTBOMO01763 PF13855,PF12799 Leucine rich repeat
BMSK0001811	41.146	43.1461	28.4088	5.74299	50.9306	46.5314	BMSK0001778.1 BGIBMGA006142,KWMTBOMO01764 PF10545 uncharacterized protein LOC101743906, partial
BMSK0001812	2701.85	2649.96	2754.98	1921.22	2260.18	2390.23	BMSK0001779.1 BGIBMGA006143,KWMTBOMO01764 PF02944 uncharacterized protein LOC101743906
BMSK0001813	608.358	575.158	622.507	1172.68	558.779	551.22	BMSK0001780.1 BGIBMGA001163,KWMTBOMO01765 PF07714,PF14531,PF00069 KOG0616 2.7.11.11 K04345 GO:0044297,GO:0005829,GO:0030425,GO:0005886,GO:0005524,GO:0004691,GO:0004674,GO:0007615,GO:0007448,GO:0048149,GO:0019933,GO:0071361,GO:0048749,GO:0007476,GO:0050804,GO:0046823,GO:0045879,GO:0008355,GO:0007314,GO:0008103,GO:0048477,GO:0010628,GO:0032436,GO:0045880,GO:0006468,GO:2000249,GO:0042981,GO:0008359,…
BMSK0001814	1928.59	1399.67	1502.41	2281.69	1636.69	1642.88	BMSK0001781.1 BGIBMGA006144,KWMTBOMO01766 PF16658,PF00009,PF03144,PF14492,PF03764 KOG0465 K02355 GO:0005739,GO:0005525,GO:0003924,GO:0003746,GO:0070125 elongation factor G, mitochondrial [Amyelois transitella]
BMSK0001815	22.9761	9.72683	20.3713	186.65	110.771	89.7512	BMSK0001782.1 BGIBMGA006145,KWMTBOMO01770 PF00110 KOG3913 K01064 GO:0009986,GO:0005576,GO:0005615,GO:0005109,GO:0005102,GO:0045165,GO:0016477,GO:0001736,GO:0008585,GO:0008045,GO:0003407,GO:0030182,GO:0035567,GO:0035206,GO:0031290,GO:0007435,GO:0016201,GO:0016055 protein Wnt-4 Wnt4
BMSK0001816	11.1803	12.8563	16.9158	20.8436	17.0946	17.0876	BMSK0001783.1 BGIBMGA006004,KWMTBOMO01772 PF00110 KOG3913 K00445 GO:0009986,GO:0030666,GO:0005788,GO:0070062,GO:0031012,GO:0005576,GO:0005615,GO:0005796,GO:0005886,GO:0005109,GO:0009798,GO:0001658,GO:0045165,GO:0071300,GO:0061303,GO:0060684,GO:0072079,GO:0030182,GO:0042475,GO:0010628,GO:0070172,GO:0045893,GO:0016055 protein Wnt-6 WNT6
BMSK0001817	71.7119	66.384	51.6528	37.8438	67.0724	63.6056	BMSK0001784.1 BGIBMGA014493,KWMTBOMO16133
BMSK0001818	10.7496	0	0	1.46967	0	0	BMSK0001785.1 BGIBMGA006147,KWMTBOMO01771 PF00110 KOG3913 GO:0005615,GO:0005109,GO:0045165,GO:0030182,GO:0042476,GO:0016055 wnt family wnt10a
BMSK0001819	0	0.99718	0	0	0	0	BMSK0001786.1 BGIBMGA006148,KWMTBOMO16230 PF00110 KOG3913 K01357 GO:0005615,GO:0005109,GO:0048018,GO:0060070,GO:0045165,GO:0071300,GO:0048144,GO:0021871,GO:0070307,GO:0030182,GO:0046330,GO:0072089,GO:0016055 protein Wnt-10b WNT7B
BMSK0001820	0	0	0.945435	0	0	0	BMSK0001787.1 BGIBMGA014526,KWMTBOMO01774 PF07714,PF00063,PF00069 KOG0587,KOG4229 2.7.11.1 K08834 GO:0005737,GO:0016027,GO:0016459,GO:0042385,GO:0005634,GO:0016028,GO:0033583,GO:0016461,GO:0003779,GO:0005524,GO:0042623,GO:0005516,GO:0003774,GO:0035091,GO:0004672,GO:0004674,GO:0004713,GO:0016062,GO:0007010,GO:0016059,GO:0033227,GO:0006886,GO:0045494,GO:0007602,GO:0007604,GO:0007603,GO:0008104,GO:1…
BMSK0001821	0	0	0.944835	1.5256	0	0	BMSK0001788.1 BGIBMGA006149,KWMTBOMO01776 PF12146,PF00561,PF04083 KOG2624 3.1.1.- K01052 GO:0005576,GO:0016298,GO:0044255,GO:0007586,GO:0016042 lipase 1-like Lip1
BMSK0001822	6.25149	1.93532	6.52614	3.00597	3.31539	5.92883	BMSK0001789.1 BGIBMGA009320,KWMTBOMO12852
BMSK0001823	294.157	330.083	363.327	87.7691	311.828	293.695	BMSK0001790.1 BGIBMGA014307 uncharacterized protein LOC110386633 isoform X2
BMSK0001824	1.05117	2.95516	3.65993	1.47723	0	5.09017	BMSK0001791.1 BGIBMGA014306 K20478
BMSK0001825	559.142	639.781	542.831	1207.99	598.729	541.127	BMSK0001792.1 BGIBMGA006150,KWMTBOMO01779 PF00362 KOG1226 GO:0009925,GO:0005604,GO:0009986,GO:0005925,GO:0008305,GO:0016328,GO:0031430,GO:0043005,GO:0043025,GO:0055120,GO:0030018,GO:0005178,GO:0033627,GO:0016477,GO:0007160,GO:0007229,GO:0007005,GO:0046716,GO:0055001,GO:0042059,GO:1903356,GO:0040017,GO:1904901,GO:0060279,GO:0060298,GO:0045987,GO:0032956,GO:1903354,GO:0040028,GO:0055002,GO:0072327 …
BMSK0001826	342.963	262.501	368.697	279.192	411.274	394.983	BMSK0001793.1 BGIBMGA006151,KWMTBOMO01784 PF18372 KOG1226 integrin beta4 Itgbn
BMSK0001827	417.502	276.282	400.82	137.059	451.614	501.52	BMSK0001794.1 BGIBMGA006001,KWMTBOMO01785 PF07714,PF17667,PF00069 KOG0201 2.7.11.1 K08838 GO:0005737,GO:0000139,GO:0005524,GO:0046872,GO:0042803,GO:0004674,GO:0032147,GO:0051683,GO:0007163,GO:0051645,GO:0090168,GO:0036481,GO:0050772,GO:0032874,GO:0046777,GO:0006468,GO:0042542,GO:0023014,GO:0031098 serine/threonine-protein kinase 26 Stk25
BMSK0001828	340.53	285.052	387.161	57.6936	314.822	349.879	BMSK0001795.1 BGIBMGA006000,KWMTBOMO01785 PF07714,PF00069 KOG0201 2.7.11.1 GO:0005737,GO:0005829,GO:0070062,GO:0005794,GO:0016020,GO:0005730,GO:0005654,GO:0005634,GO:0005524,GO:0045296,GO:0046872,GO:0004672,GO:0004674,GO:0032147,GO:0009267,GO:0097194,GO:0008631,GO:0000165,GO:0030336,GO:0048812,GO:0046777,GO:0006468,GO:0048679,GO:0042542,GO:0007165,GO:0023014,GO:0031098 Protein kinase domain STK24
BMSK0001829	0	0	0	0	0	0	BMSK0001796.1 BGIBMGA006152,KWMTBOMO01786 PF03133 KOG2157,KOG2156 6.3.2.- K16608 GO:0005737,GO:0005874,GO:0015630,GO:0005524,GO:0070735,GO:0070737,GO:0070736,GO:0018094 tubulin glycylase 3A-like isoform X2 TTLL3A
BMSK0001830	135.994	140.492	120.544	24.9277	165.891	156.903	BMSK0001797.1 BGIBMGA006154,KWMTBOMO01789 PF04193 KOG3211 K09660 GO:0016021,GO:0006486 mannose-P-dolichol utilization defect 1 protein
BMSK0001831	296.769	245.442	331.847	61.1213	387.237	361.853	BMSK0001798.1 BGIBMGA005999,KWMTBOMO01790 PF00515,PF13431,PF13371,PF13428,PF13424,PF14559,PF13414,PF13181,PF07719 tetratricopeptide repeat protein 14 homolog isoform X1
BMSK0001832	0	0	1.84855	0	1.72969	0	BMSK0001799.1 BGIBMGA006155
BMSK0001833	0	0	0	0	0	0	BMSK0001800.1 BGIBMGA005998,KWMTBOMO12566
BMSK0001834	478.314	370.911	495.421	182.504	519.802	447.263	BMSK0001801.1 BGIBMGA006156,KWMTBOMO01794 PF00505,PF12336 KOG0527 GO:0044798,GO:0005634,GO:0005667,GO:0003677,GO:0000981,GO:0030154,GO:0007417,GO:0030182,GO:0051091,GO:0006355 transcription factor Sox-2 sox1a
BMSK0001835	1544.43	1398.29	1435.67	549.521	1401.42	1588.78	BMSK0001802.1 BGIBMGA006157
BMSK0001836	72.4763	51.9844	71.1741	7.22031	50.6849	74.6973	BMSK0001803.1 BGIBMGA005997,KWMTBOMO01795 uncharacterized protein LOC101742355
BMSK0001837	2233.08	1664.09	1954.86	616.478	1712.06	1835.86	BMSK0001804.1 BGIBMGA006158,KWMTBOMO01796 PF01145 KOG3083 K17080 GO:0016020,GO:0005739,GO:0071456,GO:0007275 prohibitin protein WPH isoform X1 l(2)37Cc
BMSK0001838	1.03945	0.962388	1.87754	1.51317	6.5483	2.93719	BMSK0001805.1 BGIBMGA005996,KWMTBOMO01797 PF00515,PF00254,PF07719 KOG0543 K09572 GO:0005737,GO:0043186,GO:0070725,GO:0031047,GO:0051321,GO:0048477,GO:0034587 uncharacterized protein LOC101742507 isoform X2 shu
BMSK0001839	2.09095	1.00899	2.71972	0	0	4.2513	BMSK0001806.1 BGIBMGA005995,KWMTBOMO01798 PF00063,PF00784,PF00612,PF09379,PF00373 KOG4229 K10359 GO:0045179,GO:0045180,GO:0005938,GO:0005737,GO:0035182,GO:0070825,GO:0005902,GO:0016459,GO:0031477,GO:0016461,GO:0003779,GO:0051015,GO:0030898,GO:0005524,GO:0042623,GO:0045296,GO:0003774,GO:0032027,GO:0007015,GO:0030048,GO:0007469,GO:0048800,GO:0008407,GO:0035293,GO:0032529,GO:0035317,GO:0008586,GO:00…
BMSK0001840	0	1.95715	6.4476	4.45756	13.6027	1.0071	BMSK0001807.1 BGIBMGA005994,KWMTBOMO01799 PF13012,PF01398 KOG1556 K03038 GO:0005829,GO:0030425,GO:0005654,GO:0000502,GO:0005838,GO:0008541,GO:0007623,GO:0043161,GO:0008063 proteasome 26S non-ATPase subunit 7 Rpn8
BMSK0001841	0	0	0.938816	0	4.90328	0.977751	BMSK0001808.1 BGIBMGA006159,KWMTBOMO01800 PF01725 KOG3222 3.6.1.9 K01519 GO:0005737,GO:0046872,GO:0035529,GO:0047429,GO:0000166,GO:0009204,GO:0009117 nosine triphosphatase
BMSK0001842	0	0	0	0	0	0	BMSK0001809.1 BGIBMGA005993,KWMTBOMO01801 PF14580,PF12799,PF00560,PF13855,PF13516,PF13306 KOG0619 GO:0005737,GO:0031012,GO:0060271,GO:0040011,GO:0050896,GO:0007423 toll-like receptor 8 atk
BMSK0001843	0	0	0.931272	1.50159	0.836106	1.99032	BMSK0001810.1 BGIBMGA006160,KWMTBOMO01802 PF01073,PF04321,PF07993,PF16363,PF01370 KOG2774 1.1.1.103 K15789 GO:0005739,GO:0050662,GO:0042802,GO:0008743,GO:0019518,GO:0006567 L-threonine dehydrogenase TDH
BMSK0001844	48.1746	34.2756	45.8852	20.7308	58.858	35.3232	BMSK0001811.1 BGIBMGA005992,KWMTBOMO01803 PF14770 K22145 GO:0005737,GO:0016021,GO:0031965,GO:0003677,GO:0016477 transmembrane protein 18 [Papilio polytes] TMEM18
BMSK0001845	0	0	0	0	0	1.07837	BMSK0001812.1 BGIBMGA006161,KWMTBOMO01804 PF00839 KOG3648 K06816 GO:0070062,GO:0031012,GO:0005794,GO:0000139,GO:0016021,GO:0016020,GO:0005886,GO:0017134,GO:0005102,GO:0060349,GO:0050900,GO:0010955,GO:0030512,GO:0032330 Golgi apparatus protein 1 [Papilio machaon] GLG1
BMSK0001846	570.676	674.468	617.636	1635.35	660.949	631.642	BMSK0001813.1 BGIBMGA005991,KWMTBOMO01805 PF04104 KOG2267 2.7.7.- K02685 GO:0005658,GO:0051539,GO:0003896,GO:0003887,GO:0046872,GO:0003697,GO:0001745,GO:0006260,GO:0006261,GO:0000278 D primase large subunit D pol-alpha60
BMSK0001847	1212.97	1287.33	1386.96	558.073	1250.79	1375.13	BMSK0001814.1 BGIBMGA006162,KWMTBOMO01806 PF00702,PF00122 KOG0209 3.6.3.- K14950 GO:0005789,GO:0016021,GO:0016020,GO:0005524,GO:0015410,GO:0046872,GO:0006874,GO:0034220 manganese-transporting ATPase 13A1 [Plutella xylostella] ATP13A1
BMSK0001848	1.03687	0	0	0	0	0	BMSK0001815.1 BGIBMGA005990,KWMTBOMO01807 PF00379 GO:0042302 cuticular protein RR-1 motif 57 isoform X1
BMSK0001849	0	0.94136	0	0	0.821613	0	BMSK0001816.1 BGIBMGA005989,KWMTBOMO01808 PF00412 GO:0046872,GO:0003712,GO:0031076,GO:0030900,GO:0007369,GO:0007498,GO:0045665,GO:0045944 hypothetical protein KGM 03125 [Danaus plexippus] lmo4.1
BMSK0001850	0	0	0	0	0	0	BMSK0001817.1 BGIBMGA005988,KWMTBOMO01811 PF00474 KOG2349 K14388 GO:0016324,GO:0070062,GO:0016021,GO:0005886,GO:0015129,GO:0140161,GO:0008028,GO:0022803,GO:0015552,GO:0006915,GO:0006811,GO:0034356,GO:0015913 sodium-coupled monocarboxylate transporter 1 SLC5A8
BMSK0001851	385.447	324.047	323.661	180.441	413.244	333.782	BMSK0001818.1 BGIBMGA010022,KWMTBOMO04930
BMSK0001852	670.453	576.619	803.679	103.946	721.314	834.316	BMSK0001819.1 BGIBMGA006163,KWMTBOMO01812 uncharacterized protein LOC101743892 isoform X2
BMSK0001853	1.04371	0.96823	15.9304	6.04238	0	1.97471	BMSK0001820.1 BGIBMGA006164,KWMTBOMO01813 PF00209 KOG3660 GO:0005887,GO:0005886,GO:0015220,GO:0005309,GO:0005328,GO:0015881 Sodium:neurotransmitter symporter family SLC6A8
BMSK0001854	1795.22	1799.51	2121.48	74.4946	2245.37	2284.15	BMSK0001821.1 BGIBMGA006165,KWMTBOMO01813 uncharacterized protein LOC101744184
BMSK0001855	0	0	0	0	0	0	BMSK0001822.1 BGIBMGA001333,KWMTBOMO01814 PF01014 KOG1599 1.7.3.3 K00365 GO:0005777,GO:0004846,GO:0006144,GO:0019628 uricase Uro
BMSK0001856	0	0	0	0	0	0	BMSK0001823.1 BGIBMGA001334,KWMTBOMO01815 PF13180,PF00625,PF00595,PF17820 KOG0609 GO:0070062,GO:0016020,GO:0005886,GO:0065003 MAGUK p55 subfamily member 6 MPP6
BMSK0001857	1.03381	0.960655	0	0	0	1.96363	BMSK0001824.1 BGIBMGA001332 K16605 tubulin polyglutamylase complex subunit 2 isoform X1
BMSK0001858	43.6429	63.1199	60.882	145.26	76.5344	59.2452	BMSK0001825.1 BGIBMGA001335,KWMTBOMO01815 PF01207 KOG2333 1.3.1.- K05544 GO:0050660,GO:0046872,GO:0017150 tR -dihydrouridine(47) synthase [ D(P)(+)]-like dus3l
BMSK0001859	839.801	865.132	839.957	948.327	807.387	749.07	BMSK0001826.1 BGIBMGA001331,KWMTBOMO01817 keratin, type I cytoskeletal 9
BMSK0001860	2977.49	2259.05	2769.72	2114.52	2590.43	2582.95	BMSK0001827.1 BGIBMGA001336,KWMTBOMO01817 PF00270,PF04851 KOG0331 3.6.4.13 K13178 GO:0005829,GO:0016020,GO:0016607,GO:0005730,GO:0005654,GO:0005634,GO:0005524,GO:0003723,GO:0003724,GO:0008186,GO:0003713,GO:0000380,GO:0030521,GO:0051607,GO:0001837,GO:0031047,GO:0030520,GO:0010586,GO:0045445,GO:0045944,GO:0000381,GO:2001014,GO:0006357,GO:0006396,GO:0006364 probable ATP-dependent R helicase DDX17 DD…
BMSK0001861	3.11809	0	0.940911	3.03312	1.63279	2.93191	BMSK0001828.1 BGIBMGA006166,KWMTBOMO01818 PF13919 K11471 GO:0000785,GO:0005634,GO:0035517,GO:0003682,GO:0035800,GO:0003677,GO:0046872,GO:0009887,GO:0007469,GO:0007475,GO:0001709,GO:0035522,GO:0045892,GO:0045944,GO:0045893,GO:0010468,GO:2000152,GO:0045498,GO:0035186 polycomb protein Asx [Papilio machaon] Asx
BMSK0001862	68.5029	9.59186	26.3961	97.2408	21.1218	45.7593	BMSK0001829.1 BGIBMGA005987
BMSK0001863	0	1.83317	0	0	5.04289	0.973735	BMSK0001830.1 BGIBMGA006168,KWMTBOMO01818 KOG1838 3.1.1.- GO:0016021,GO:0036126,GO:0097524,GO:0047372,GO:0016298,GO:0034338,GO:0046464,GO:0044255,GO:0006629,GO:0051792,GO:0051793,GO:0048240,GO:0043401 Hydr2
BMSK0001864	0	2.87458	0.938814	0	1.6259	1.947	BMSK0001831.1 BGIBMGA006167,KWMTBOMO01818 PF00561,PF12146 KOG1838 3.1.1.- K13697 GO:0016021,GO:0036126,GO:0097524,GO:0047372,GO:0016298,GO:0034338,GO:0046464,GO:0044255,GO:0006629,GO:0051792,GO:0051793,GO:0048240,GO:0043401 abhydrolase domain-containing protein 2 Hydr2
BMSK0001865	0	0	0	0	0	0	BMSK0001832.1 BGIBMGA005986,KWMTBOMO02796
BMSK0001866	0	0	0.866047	0	5.31334	2.06026	BMSK0001833.1 BGIBMGA010159,KWMTBOMO13505
BMSK0001867	0	0	0	0	0	0	BMSK0001834.1 BGIBMGA005985,KWMTBOMO01819 PF08337,PF18020,PF01437,PF01833,PF01403,PF17960 KOG3610 K06820 GO:0030425,GO:0005887,GO:0005886,GO:0002116,GO:0017154,GO:0007411,GO:0070593,GO:0008045,GO:0007162,GO:0035021,GO:0071678,GO:0050772,GO:0035025,GO:0030334,GO:0008360,GO:0043087,GO:1902287,GO:0097374 plexin-C1 [Amyelois transitella] PlexB
BMSK0001868	839.605	679.927	915.611	148.937	699.951	754.288	BMSK0001835.1 BGIBMGA006169,KWMTBOMO01820 PF02259,PF00454 KOG0889 K08874 GO:0005794,GO:0035267,GO:0005654,GO:0005634,GO:0000125,GO:0000124,GO:0030914,GO:0000812,GO:0033276,GO:0003712,GO:1904837,GO:0006281,GO:0016573,GO:0016578,GO:0043968,GO:0043967,GO:0016579,GO:0006355 transformation/transcription domain-associated protein [Papilio xuthus] TRRAP
BMSK0001869	391.004	457.598	405.031	542.55	395.447	380.524	BMSK0001836.1 BGIBMGA006170,KWMTBOMO01821
BMSK0001870	91.8678	131.205	108.457	23.9165	108.028	112.516	BMSK0001837.1 BGIBMGA006171,KWMTBOMO01821 PF16656,PF00041,PF14292 KOG0613,KOG3510 GO:0001669,GO:0031410,GO:0005829,GO:0005794,GO:0000139,GO:0016021,GO:0012506,GO:0098609,GO:0009566,GO:0060009,GO:0007286 fibronectin type-III domain-containing protein 3a isoform X2 Fndc3a
BMSK0001871	95.3018	70.5098	89.9351	28.1346	89.5665	60.5541	BMSK0001838.1 BGIBMGA005984,KWMTBOMO01823 PF02210,PF00054 KOG3509 K19601 GO:0030054,GO:1903561,GO:0016020,GO:0098975,GO:0030017,GO:0045202,GO:0003729,GO:0042595,GO:0051028,GO:0003012,GO:0048168,GO:0110077 uncharacterized protein LOC106143070 [Amyelois transitella] Arc1
BMSK0001872	1607.26	1790.28	1617.06	2897.73	1138.52	1409.67	BMSK0001839.1 BGIBMGA001440
BMSK0001873	90.3873	63.4465	79.9082	53.034	53.0697	37.1344	BMSK0001840.1 BGIBMGA005983 PF02210,PF00054 KOG3509 K19601 GO:0009986,GO:0005576,GO:0005615,GO:0016021,GO:0097730,GO:0005509,GO:0005201,GO:0000902,GO:0042052,GO:0010378 Laminin G domain eys
BMSK0001874	341.041	306.25	334.85	164.796	330.388	335.227	BMSK0001841.1 BGIBMGA005982,KWMTBOMO08587 PF12661,PF00008,PF02210 KOG1217,KOG3509 K19601 GO:0009986,GO:0005576,GO:0005615,GO:0016021,GO:0097730,GO:0005509,GO:0005201,GO:0000902,GO:0042052,GO:0010378 protein eyes shut eys
BMSK0001875	12.2693	11.3809	4.78295	1.55628	4.76748	7.64767	BMSK0001842.1 BGIBMGA008075,KWMTBOMO03774
BMSK0001876	261.968	371.572	263.714	240.522	251.43	240.948	BMSK0001843.1 BGIBMGA005977,KWMTBOMO01829 KOG4297 C-type lectin 5 precursor
BMSK0001877	75.1592	58.3031	25.0347	4.48532	45.2015	55.7428	BMSK0001844.1 BGIBMGA006172,KWMTBOMO01824 PF16044 Uncharacterized protein OBRU01 10722 [Operophtera brumata]
BMSK0001878	228.399	167.752	170.154	98.9419	199.892	242.972	BMSK0001845.1 BGIBMGA005981,KWMTBOMO01825 PF02014 GO:0005576,GO:0042742,GO:0042832,GO:0045087 immune-related protein 2 isoform X1
BMSK0001879	197.744	196.897	227.287	174.901	294.983	269.577	BMSK0001846.1 BGIBMGA006173,KWMTBOMO01826 PF08711,PF01096,PF07500 KOG1105 K03145 GO:0005634,GO:0003677,GO:0008270,GO:0006355,GO:0006368 transcription elongation factor S-II TfIIS
BMSK0001880	52.3459	59.8453	57.7345	19.7333	92.0474	72.6154	BMSK0001847.1 BGIBMGA005980,KWMTBOMO01827 PF13909,PF13465 KOG1721 zinc finger protein Xfin-like isoform X2
BMSK0001881	0	0	0	0	0	0	BMSK0001848.1 BGIBMGA005979
BMSK0001882	290.696	248.754	285.04	92.2487	335.467	394.941	BMSK0001849.1 BGIBMGA005978
BMSK0001883	514.174	381.313	454.476	73.8647	507.77	557.026	BMSK0001850.1 BGIBMGA006174,KWMTBOMO01828 uncharacterized protein LOC106127707 [Papilio xuthus]
BMSK0001884	116.873	74.765	88.1719	110.746	101.941	87.4795	BMSK0001851.1 BGIBMGA006175,KWMTBOMO01831 PF03416 KOG2674 3.4.22.- K08342 GO:0005737,GO:0004197,GO:0000045,GO:0051697,GO:0015031 cysteine protease ATG4B isoform X1 [Amyelois transitella] atg4b
BMSK0001885	119.664	155.324	127.279	211.205	110.298	97.3275	BMSK0001852.1 BGIBMGA005974,KWMTBOMO01833 PF06920 KOG1997 K21853 GO:0005829,GO:0012505,GO:0016020,GO:0045296,GO:0005085,GO:0007596,GO:0043547,GO:0007264 dedicator of cytokinesis protein 9 DOCK9
BMSK0001886	0	0.976068	1.86734	6.02196	0	0.999061	BMSK0001853.1 BGIBMGA006176,KWMTBOMO01834 PF00328 KOG3720 3.1.3.2 K19283 GO:0005615,GO:0005886,GO:0012506,GO:0008253,GO:0003993,GO:0052642,GO:0016791,GO:0042131,GO:0046085,GO:0016311,GO:0060168,GO:0051930,GO:0006772 venom acid phosphatase Acph-1-like [Papilio polytes] ACPP
BMSK0001887	2159.87	2661.73	2606.5	1963.2	1792.57	2149.71	BMSK0001854.1 BGIBMGA005973,KWMTBOMO01836 PF06920,PF14429,PF00169,PF11878 KOG1997 K21853 GO:0005829,GO:0012505,GO:0016020,GO:0045296,GO:0005085,GO:0007596,GO:0043547,GO:0007264 dedicator of cytokinesis protein 9 DOCK9
BMSK0001888	18.769	23.2614	28.8404	52.4976	17.472	7.92772	BMSK0001855.1 BGIBMGA005972,KWMTBOMO01838 PF07714,PF00069 KOG1026,KOG4258 2.7.10.1 GO:0030424,GO:0016021,GO:0005887,GO:0043235,GO:0005524,GO:0004713,GO:0004714,GO:0017147,GO:0048856,GO:0007417,GO:0006468,GO:0007169 tyrosine-protein kinase transmembrane receptor Ror-like isoform X1 Ror
BMSK0001889	0	0	0	0	0	0	BMSK0001856.1 BGIBMGA005971,KWMTBOMO08260 KOG0987 uncharacterized protein LOC105842084
BMSK0001890	3.142	0.974979	2.79039	2.99969	3.35994	0	BMSK0001857.1 BGIBMGA005970,KWMTBOMO01839 uncharacterized protein LOC101741820
BMSK0001891	97.0434	51.4574	69.6168	11.9737	103.593	54.6668	BMSK0001858.1 BGIBMGA006177,KWMTBOMO01840 PF02410 KOG3212 Uncharacterized protein OBRU01 15943 [Operophtera brumata]
BMSK0001892	9.07258	7.58801	5.8791	0	13.2564	9.46157	BMSK0001859.1 BGIBMGA005969,KWMTBOMO01841 PF00134,PF08613 KOG1675 GO:0005886,GO:0016538,GO:0019901,GO:0045737 cyclin-Y-like protein 1 [Amyelois transitella] ccnyl1
BMSK0001893	1197.22	840.342	1022.28	179.514	988.802	1017.61	BMSK0001860.1 BGIBMGA006178,KWMTBOMO01842 PF16294 KOG2416 K12875 GO:0061574,GO:0005829,GO:0016607,GO:0005730,GO:0005654,GO:0005634,GO:0005886,GO:0003676,GO:0030263,GO:0006915,GO:0030218,GO:0006397,GO:0048025,GO:0043065,GO:0045657,GO:0008380 acinus Acin1
BMSK0001894	338.658	347.475	378.399	710.697	426.267	418.155	BMSK0001861.1 BGIBMGA006179,KWMTBOMO01843 PF00326,PF00930 KOG2100 3.4.14.5 K01278 GO:0005576,GO:0004177,GO:0008236 uncharacterized protein LOC106127448 [Papilio xuthus]
BMSK0001895	170.793	162.733	137.673	335.451	198.843	183.032	BMSK0001862.1 BGIBMGA006180,KWMTBOMO01844 PF00890,PF01593,PF01266,PF00326,PF00930,PF13450 KOG2100 3.4.14.5 K01278 GO:0005576,GO:0004177,GO:0008236 venom dipeptidyl peptidase 4-like
BMSK0001896	314.146	319.846	246.914	829.888	371.494	246.739	BMSK0001863.1 BGIBMGA002447,KWMTBOMO01014 uncharacterized protein LOC105842324
BMSK0001897	846.105	844.533	868.606	452.482	822.3	763.984	BMSK0001864.1 BGIBMGA006181,KWMTBOMO01848 PF00326,PF00930 KOG2100 3.4.14.- K23014 GO:0016021,GO:0005886,GO:0004177,GO:0008236 inactive dipeptidyl peptidase 10 dpf-2
BMSK0001898	199.922	143.006	181.2	112.927	158.609	193.2	BMSK0001865.1 BGIBMGA005968,KWMTBOMO01849 KOG2795 5.6.2.3 K10878 GO:0000781,GO:0005654,GO:0005524,GO:0003677,GO:0016889,GO:0016853,GO:0046872,GO:0000737,GO:1990918,GO:0007141,GO:0042138,GO:0000706,GO:0045141,GO:0048477,GO:0001541,GO:0034502,GO:0007131,GO:0007286,GO:0007129,GO:0007130 meiotic recombination protein SPO11 Spo11
BMSK0001899	0	1.98962	0	0	0.906044	0	BMSK0001866.1 BGIBMGA005112,KWMTBOMO13680
BMSK0001900	1591.98	1830.19	1644.67	2773.13	1605.23	1583.55	BMSK0001867.1 BGIBMGA006182,KWMTBOMO01850 PF03615 K21598 GO:0005634,GO:0003677,GO:0001228,GO:0003700,GO:0001158,GO:0000977,GO:0008283,GO:0048813,GO:0035165,GO:0060857,GO:0021782,GO:0010001,GO:0007403,GO:0042063,GO:0007516,GO:0030097,GO:0042690,GO:0030182,GO:0042387,GO:0010628,GO:0045687,GO:0060252,GO:0045944,GO:0045893,GO:0035289,GO:0010468,GO:0045610,GO:0050764,GO:0006355,GO:0031290 transcriptio…
BMSK0001901	63.8162	96.6878	84.7329	169.362	89.8331	72.3256	BMSK0001868.1 BGIBMGA005967,KWMTBOMO01851 PF10377 KOG4572 K17589 GO:1990316,GO:0005829,GO:0005789,GO:0019898,GO:0005764,GO:0031965,GO:0000407,GO:0034045,GO:0019901,GO:0032947,GO:0000045,GO:0006914,GO:0000422,GO:0030242,GO:0007049,GO:0061723,GO:0007507,GO:0001889,GO:0016236,GO:2001237,GO:0034727,GO:0045793,GO:0046330,GO:0001934,GO:0016241,GO:0061709 RB1-inducible coiled-coil protein 1 isoform X2 R…
BMSK0001902	80.2013	94.7593	105.451	135.395	71.157	60.1994	BMSK0001869.1 BGIBMGA005966,KWMTBOMO01852 PF02781,PF00479 KOG0563 1.1.1.49 K00036 GO:0004345,GO:0050661,GO:0051156,GO:0006006,GO:0006739,GO:0006098 glucose-6-phosphate 1-dehydrogenase [Amyelois transitella] ZW
BMSK0001903	990.143	873.909	935.292	1206.01	756.191	737.911	BMSK0001870.1 BGIBMGA006183,KWMTBOMO01855 PF00105 KOG3575,KOG4215 K14030 GO:0005634,GO:0003700,GO:0043565,GO:0003707,GO:0008270 Ultraspiracle 2, partial USP
BMSK0001904	236.252	258.205	285.679	656.764	256.466	275.597	BMSK0001871.1 BGIBMGA006184,KWMTBOMO01855 PF00104 KOG3575 K14030 GO:0005634,GO:0003700,GO:0043565,GO:0003707,GO:0008270 protein ultraspiracle homolog isoform X2 USP
BMSK0001905	7.28396	6.75339	11.2302	10.5599	9.05485	5.89889	BMSK0001872.1 BGIBMGA005965,KWMTBOMO01856 PF00675 KOG0961 GO:0046872,GO:0004222 uncharacterized protein C05D11.1-like [Papilio xuthus]
BMSK0001906	27.0632	27.033	42.0748	1.50722	32.981	40.3581	BMSK0001873.1 BGIBMGA006185,KWMTBOMO01857 PF00501,PF13193 KOG1179 6.2.1.- K08745 GO:0005789,GO:0016021,GO:0004467,GO:0000166,GO:0031957,GO:0015908 fatty acid transport protein SLC27A4
BMSK0001907	359.365	411.808	372.009	1091.88	465.853	411.849	BMSK0001874.1 BGIBMGA006187,KWMTBOMO01859 PF00501,PF13193 KOG1179 6.2.1.- K08745 GO:0031526,GO:0005789,GO:0016021,GO:0016020,GO:0005902,GO:0005886,GO:0005324,GO:0004467,GO:0000166,GO:0031957,GO:0044539,GO:0001676,GO:0015909,GO:0001579,GO:0007584,GO:0043588,GO:0042760 ong-chain fatty acid transport protein 4 SLC27A4
BMSK0001908	366.267	417.714	379.99	755.86	380.238	376.498	BMSK0001875.1 BGIBMGA006188,KWMTBOMO01860
BMSK0001909	328.37	264.482	264.014	260.477	248.462	241.56	BMSK0001876.1 BGIBMGA006189,KWMTBOMO01860 PF00501 KOG1179 6.2.1.- K08745 GO:0031526,GO:0005789,GO:0016021,GO:0016020,GO:0005902,GO:0005886,GO:0005324,GO:0004467,GO:0000166,GO:0031957,GO:0044539,GO:0001676,GO:0015909,GO:0001579,GO:0007584,GO:0043588,GO:0042760 long-chain fatty acid transport protein 4-like isoform X2 SLC27A4
BMSK0001910	0	0	0	0	0	0	BMSK0001877.1 BGIBMGA005964,KWMTBOMO01861 PF01465 KOG0992 K16731 golgin subfamily A member 1 isoform X2
BMSK0001912	0	0	0	0	0	0	BMSK0001878.1 BGIBMGA005963,KWMTBOMO01861
BMSK0001913	0	0	0	0	0	0	BMSK0001879.1 BGIBMGA005962,KWMTBOMO01862 KOG2494 K14943 GO:0005737,GO:0010494,GO:0005829,GO:0005654,GO:0005634,GO:0003725,GO:0046872,GO:0001069,GO:0003723,GO:0000380,GO:0030326,GO:0001701,GO:0006376,GO:0045445,GO:0007399,GO:0000381,GO:0043484,GO:0008380,GO:0007519 protein muscleblind isoform X4 Mbnl1
BMSK0001914	0	0	0	0	0	0	BMSK0001880.1 BGIBMGA005961,KWMTBOMO01862 KOG2494 K14943 GO:0005737,GO:0031673,GO:0005654,GO:0005634,GO:0048471,GO:0030018,GO:0046872,GO:0003676,GO:0003723,GO:0006915,GO:0001751,GO:0001654,GO:0046716,GO:0007517,GO:0000381,GO:0045924,GO:0010468,GO:0050896,GO:0042052,GO:0007601 protein muscleblind isoform X6 mbl
BMSK0001915	0	0	0	0	0	0	BMSK0001881.1 BGIBMGA006190
BMSK0001916	3107.2	2459.49	2853	2168.31	3150.75	3349.25	BMSK0001882.1 BGIBMGA005960,KWMTBOMO01866 PF00621 KOG4240,KOG3518,KOG0689 GO:0005089,GO:0035023 RhoGEF domain PLEKHG4B
BMSK0001917	0	0.967313	1.87126	0	0	1.9732	BMSK0001883.1 BGIBMGA005959,KWMTBOMO01866 FYVE, RhoGEF and PH domain-containing protein 3
BMSK0001918	489.714	366.565	355.753	98.6006	270.794	283.017	BMSK0001884.1 BGIBMGA005958,KWMTBOMO01867 PF00650 KOG1471 GO:0016918,GO:0005501,GO:0019841,GO:0007602,GO:0016063,GO:0007601 retinol-binding protein pinta pinta
BMSK0001919	66.045	58.4131	33.6639	4.28788	43.4047	58.8456	BMSK0001885.1 BGIBMGA005957,KWMTBOMO01868 PF00650 KOG1471 GO:0016918,GO:0005501,GO:0019841,GO:0007602,GO:0016063,GO:0007601 retinol-binding protein pinta pinta
BMSK0001920	457.554	547.1	469.326	1336.61	540.884	585.764	BMSK0001886.1 BGIBMGA005956,KWMTBOMO01871 PF00650 KOG1471 GO:0016918,GO:0005501,GO:0019841,GO:0007602,GO:0016063,GO:0007601 alpha-tocopherol transfer protein-like pinta
BMSK0001921	239.755	304.319	242.531	527.654	210.295	213.667	BMSK0001887.1 BGIBMGA006193,KWMTBOMO01881 PF12895,PF13176,PF00515,PF13431,PF13432,PF00226,PF13371,PF13174,PF13374,PF14559,PF13424,PF13428,PF13414,PF13181,PF07719 KOG0550 K09527 GO:0005737,GO:0005856,GO:0005829,GO:0070062,GO:0016020,GO:0005654,GO:0031072,GO:0051085,GO:0006457,GO:1900034 DnaJ-9 D JC7
BMSK0001922	25.2468	11.7802	1.85412	5.9814	0	14.1289	BMSK0001888.1 BGIBMGA005955,KWMTBOMO01872 PF00650 KOG1471 alpha-tocopherol transfer protein-like Ttpal
BMSK0001923	77.0169	84.2855	64.8075	225.412	87.3096	70.8547	BMSK0001889.1 BGIBMGA005954,KWMTBOMO01873 PF00650 KOG1471 GO:0016918,GO:0005501,GO:0019841,GO:0007602,GO:0016063,GO:0007601 alpha-tocopherol transfer protein-like isoform X2 pinta
BMSK0001924	301.442	236.753	270.358	515.975	260.31	295.689	BMSK0001890.1 BGIBMGA005953,KWMTBOMO01873 PF00650 KOG1471 GO:0016918,GO:0005501,GO:0019841,GO:0007602,GO:0016063,GO:0007601 alpha-tocopherol transfer protein-like pinta
BMSK0001925	945.764	949.801	843.817	3088.67	1083.62	1005.5	BMSK0001891.1 BGIBMGA005952,KWMTBOMO01875 PF07714,PF14531,PF00069 KOG0616 2.7.11.1 K19584 GO:0005524,GO:0004691,GO:0004674,GO:0007476,GO:0006468 protein kinase DC2 Pka-C3
BMSK0001926	433.654	402.714	356.246	306.764	411.1	412.937	BMSK0001892.1 BGIBMGA005951
BMSK0001927	0	0	0	0	0	0	BMSK0001893.1 BGIBMGA005950,KWMTBOMO01876 K15200 uncharacterized protein LOC101743413 isoform X2
BMSK0001928	203.751	175.193	216.797	291.964	171.159	140.057	BMSK0001894.1 BGIBMGA006191,KWMTBOMO01877 PF01702 KOG3908 2.4.2.29 K00773 GO:0005737,GO:0046872,GO:0008479,GO:0101030 probable queuine tR -ribosyltransferase isoform X2 Tgt
BMSK0001929	971.596	974.763	990.504	1151.36	959.927	945.741	BMSK0001895.1 BGIBMGA005949,KWMTBOMO01878 PF05670 KOG3272 coiled-coil domain containing 25 protein ccdc25
BMSK0001930	0	0	0	0	0	0	BMSK0001896.1 BGIBMGA006192,KWMTBOMO01879 PF00808 KOG0871 K21751 GO:0005671,GO:0017054,GO:0005634,GO:0001047,GO:0046982,GO:0017025,GO:0003714,GO:0008134,GO:0006338,GO:0016573,GO:0000122,GO:0045892,GO:0042766,GO:0045944,GO:0045893,GO:0045898,GO:0006366 protein Dr1 [Amyelois transitella] NC2beta
BMSK0001931	0	0	0	0	0	0	BMSK0001897.1 BGIBMGA006194,KWMTBOMO01883 PF16207 KOG2660 K11459 GO:0005725,GO:0005634,GO:0031519,GO:0005704,GO:0035102,GO:0003682,GO:0003677,GO:1990841,GO:0043565,GO:0008270,GO:0007411,GO:0006338,GO:0006342,GO:0036353,GO:0010629,GO:0000122,GO:0035186,GO:0007419 polycomb group protein Psc Psc
BMSK0001932	0	0	1.86538	1.50354	3.30006	1.96883	BMSK0001898.1 BGIBMGA006195,KWMTBOMO01883 PF05729,PF13401,PF13191,PF09079,PF00004,PF00931 KOG2227 K02213 GO:0005737,GO:0005829,GO:0005654,GO:0005634,GO:0051233,GO:0000922,GO:0005524,GO:0003688,GO:0019900,GO:0000166,GO:0051301,GO:1904385,GO:1904117,GO:0006260,GO:0000076,GO:0006270,GO:0000082,GO:0000278,GO:0033314,GO:0008285,GO:0008156,GO:0051984,GO:0045737,GO:0032467,GO:0048146,GO:0000079,GO:00300…
BMSK0001933	0	0.964896	0.940556	1.51606	0	0.981822	BMSK0001899.1 BGIBMGA005948,KWMTBOMO01884 PF00059 KOG4297 C-type lectin 4 isoform X2
BMSK0001934	3.11544	8.65238	2.81477	0	1.63489	7.82306	BMSK0001900.1 BGIBMGA006196,KWMTBOMO01885 PF00684,PF01556 KOG0712 K09503 GO:0016020,GO:0005524,GO:0031072,GO:0046872,GO:0051082,GO:0006457,GO:0009408 ACT34035.1 DnaJ-1
BMSK0001935	417.937	423.582	402.224	650.156	398.796	366.695	BMSK0001901.1 BGIBMGA005947,KWMTBOMO01886 GO:0005739,GO:0003677,GO:0003690,GO:0006260,GO:0006355,GO:0006393 uncharacterized protein LOC101737309 isoform X2 mTTF
BMSK0001936	1537.63	1521.24	1484.32	2692	1308.5	1410.88	BMSK0001902.1 BGIBMGA006197,KWMTBOMO01888 PF00076 KOG2202 GO:0005681,GO:0089701,GO:0046872,GO:0030628,GO:0000398 U2 small nuclear ribonucleoprotein auxiliary factor 35 kDa subunit-related protein 2 isoform X1 ZRSR2P1
BMSK0001937	1015.55	964.023	970.674	1400.61	1002.39	951.89	BMSK0001903.1 BGIBMGA005946,KWMTBOMO01889 PF07989 K16718 GO:0030054,GO:0005813,GO:0005737,GO:0005856,GO:0005829,GO:0070062,GO:0005794,GO:0005874,GO:0035371,GO:0097431,GO:0000242,GO:0048471,GO:0000922,GO:0005516,GO:0043015,GO:0008017,GO:0019901,GO:0044212,GO:0015631,GO:0007420,GO:0007099,GO:0007098,GO:0007059,GO:0097711,GO:0000132,GO:0000086,GO:0001578,GO:0000226,GO:0031023,GO:0046600,GO:0045665,G…
BMSK0001938	228.139	305.655	318.083	843.606	438.043	332.77	BMSK0001904.1 BGIBMGA006198,KWMTBOMO01890 PF01084 KOG4021 K16174 GO:0030054,GO:0005763,GO:0005739,GO:0005654,GO:0003735,GO:0032543 Uncharacterized protein OBRU01 08034 [Operophtera brumata] MRPS18B
BMSK0001939	561.159	513.621	580.579	775.29	583.675	569.266	BMSK0001905.1 BGIBMGA005945,KWMTBOMO01891 PF11414 GO:0045179,GO:0043296,GO:0016324,GO:0005923,GO:0005829,GO:0005730,GO:0005634,GO:0000132,GO:1904777,GO:0008284,GO:0090175,GO:0098725 suppressor APC domain-containing protein 2 Sapcd2
BMSK0001940	5.05642	5.71671	2.88245	1.57655	8.68858	2.86168	BMSK0001906.1 BGIBMGA006199,KWMTBOMO01892 PF14800 uncharacterized protein LOC101738263 isoform X1
BMSK0001941	660.473	574.648	551.09	1423.37	878.316	606.828	BMSK0001907.1 BGIBMGA006200,KWMTBOMO01895 PF01956 KOG3312 K21891 GO:0000139,GO:0030176,GO:0005262,GO:0070588,GO:0032469,GO:0006983 transmembrane and coiled-coil domain-containing protein 1 isoform X1 [Papilio xuthus] tmco1
BMSK0001942	1.01279	4.93313	2.84179	5.99665	0.847225	2.99384	BMSK0001908.1 BGIBMGA005943,KWMTBOMO01896 PF01266 KOG2853 1.-.-.- K18166 GO:0005737,GO:0016021,GO:0005743,GO:0005747,GO:0005739,GO:0016491,GO:0032981 FAD-dependent oxidoreductase domain-containing protein 1 isoform X1 Foxred1
BMSK0001943	300.773	392.917	339.216	189.999	368.718	351.833	BMSK0001909.1 BGIBMGA006201,KWMTBOMO01897 PF04408,PF13401,PF00271 KOG0924,KOG0922,KOG0923 3.6.4.13 K17820 GO:0005737,GO:0072559,GO:0005730,GO:0005654,GO:0005634,GO:0033613,GO:0005524,GO:0034459,GO:0003725,GO:0003729,GO:0000182,GO:0043023,GO:0003723,GO:0043410,GO:0051092,GO:1900227,GO:0045943,GO:0032481,GO:0006413 putative ATP-dependent R helicase DHX33 DHX33
BMSK0001944	497.673	366.298	459.647	296.952	508.774	522.905	BMSK0001910.1 BGIBMGA006202,KWMTBOMO01899 PF00135,PF07859 KOG1516 K07378 GO:0030424,GO:0030054,GO:0009986,GO:0030425,GO:0005887,GO:0005886,GO:0098793,GO:0045202,GO:0042043,GO:0038023,GO:0050804,GO:0046929,GO:0007158,GO:0097104,GO:0097105,GO:0048488 neuroligin-1 nlg-1
BMSK0001945	24.1712	39.5159	9.97577	23.4396	21.7887	28.7052	BMSK0001911.1 BGIBMGA005783,KWMTBOMO01902
BMSK0001946	684.918	727.534	699.118	888.488	731.344	703.985	BMSK0001912.1 BGIBMGA006203,KWMTBOMO01904 PF00999 sodium/hydrogen exchanger 9B2 isoform X3
BMSK0001947	800.435	960.608	911.655	1614.29	931.65	798.262	BMSK0001913.1 BGIBMGA006204,KWMTBOMO01905 PF00999 KOG3826 sodium/hydrogen exchanger 9B2 isoform X1
BMSK0001948	427.773	433.858	437.369	810.042	613.595	534.451	BMSK0001914.1 BGIBMGA006205
BMSK0001949	9942.35	12858.4	11022.5	38898.7	13918.6	12718.3	BMSK0001915.1 BGIBMGA006206
BMSK0001950	0	0	0	0	0	0.96988	BMSK0001916.1 BGIBMGA006207,KWMTBOMO01908 PF00999 KOG3826 GO:0016324,GO:0016323,GO:0030054,GO:0010008,GO:0016021,GO:0005743,GO:0031966,GO:0005886,GO:0097228,GO:0030672,GO:0042802,GO:0010348,GO:0005451,GO:0015385,GO:0072583,GO:0030317,GO:0034220,GO:2001206,GO:0061178,GO:0006814 mitochondrial sodium/hydrogen exchanger 9B2 isoform X1 SLC9B2
BMSK0001951	0	1.92005	0	0	1.63418	3.90806	BMSK0001917.1 BGIBMGA005942 sporozoite surface protein 2-like
BMSK0001952	71.1352	102.532	75.5381	181.282	121.144	77.3265	BMSK0001918.1 BGIBMGA005941,KWMTBOMO01909 KOG4193 K04599 GO:0016021,GO:0005886,GO:0004930,GO:0070252,GO:0007166,GO:0008340,GO:0007186,GO:0007369,GO:0007476,GO:0048383,GO:0007509,GO:0043519,GO:0042594,GO:0007472 G-protein coupled receptor Mth isoform X2 mthl1
BMSK0001953	7.33026	5.87464	6.42568	13.3301	5.11567	1.00888	BMSK0001919.1 BGIBMGA005940,KWMTBOMO01912 PF00688 KOG3900 K16621 GO:0031045,GO:0012505,GO:0005576,GO:0005615,GO:0097467,GO:0070700,GO:0005125,GO:0008083,GO:0005160,GO:0030509,GO:0048468,GO:0007391,GO:0036099,GO:0008586,GO:0007474,GO:0007528,GO:0007274,GO:0030707,GO:0048636,GO:0010862,GO:0045887,GO:0042981,GO:0043408,GO:0046928,GO:0060395,GO:0099504,GO:0007419,GO:0035222 protein 60A gbb
BMSK0001954	135.435	97.7111	98.8537	34.5787	125.089	106.677	BMSK0001920.1 BGIBMGA005939,KWMTBOMO01913 PF04889 KOG3228 K12863 GO:0071013,GO:0005634,GO:0071011,GO:0003723,GO:0045292,GO:0000398 protein CWC15 homolog [Amyelois transitella] c12.1
BMSK0001955	97.5601	94.3874	104.96	91.3618	122.32	129.079	BMSK0001921.1 BGIBMGA005938,KWMTBOMO01915 PF08547 uncharacterized protein LOC101739791 isoform X3
BMSK0001956	1466.88	1346.59	1375.62	1871.69	1366.28	1272.99	BMSK0001922.1 BGIBMGA007180,KWMTBOMO08677
BMSK0001957	6152.65	4176.41	5292.54	1223.96	4822.13	5280.49	BMSK0001923.1 BGIBMGA005937,KWMTBOMO01916 PF06916 KOG4526 GO:0016021,GO:0031224,GO:0005741,GO:0071392,GO:0043249,GO:0045648 Uncharacterized protein OBRU01 01001, partial [Operophtera brumata] Fam210b
BMSK0001958	68.5447	75.9446	79.4619	27.4355	63.7638	85.941	BMSK0001924.1 BGIBMGA005936,KWMTBOMO01917 PF03372 KOG0620 3.1.4.-,3.1.13.4 K19612 GO:0005829,GO:0005759,GO:0000175,GO:0004527,GO:0046872,GO:0034611,GO:0004535,GO:0071359,GO:0035457,GO:0071346,GO:0051607,GO:0000958,GO:0006397,GO:0060548,GO:0090324,GO:0000288,GO:0090305,GO:0045070,GO:0044528,GO:0090503 2',5'-phosphodiesterase 12 isoform X1 PDE12
BMSK0001959	175.582	172.079	153.231	30.3043	182.896	146.589	BMSK0001925.1 BGIBMGA006209,KWMTBOMO01918 PF03911 KOG3457 K09481 GO:0005783,GO:0005789,GO:0031205,GO:0016021,GO:0005784,GO:0005086,GO:0048408,GO:0015450,GO:0031204,GO:0030970,GO:0006616,GO:0030433 transport protein Sec61 beta subunit SEC61B
BMSK0001960	287.246	191.101	219.813	161.336	190.326	218.406	BMSK0001926.1 BGIBMGA005935,KWMTBOMO01919 PF01534,PF01392 KOG3577 K02432 GO:0010008,GO:0016021,GO:0005886,GO:0004930,GO:0045545,GO:0042813,GO:0017147,GO:0060027,GO:0009950,GO:0001707,GO:0008104,GO:0048729,GO:0016055 frizzled-7-B [Amyelois transitella] fzd7-b
BMSK0001961	10.4794	11.7696	9.15793	13.3025	17.1232	10.1186	BMSK0001927.1 BGIBMGA010046
BMSK0001962	173.084	175.273	126.583	57.1598	246.632	202.302	BMSK0001928.1 BGIBMGA006210,KWMTBOMO01920 PF12862 KOG4322 K03352 anaphase-promoting complex subunit 5 isoform X2
BMSK0001963	133.619	144.023	109.595	49.9528	132.977	109.195	BMSK0001929.1 BGIBMGA005934,KWMTBOMO01921 PF14750 K13139 GO:0005737,GO:0016021,GO:0032039,GO:0005622,GO:0016020,GO:0031965,GO:0005654,GO:0005634,GO:0034472,GO:0016180,GO:0042795 integrator complex subunit 2 [Amyelois transitella] INTS2
BMSK0001964	0	0	0	0	0	0	BMSK0001930.1 BGIBMGA006211,KWMTBOMO01922 uncharacterized protein LOC105842083
BMSK0001965	0	0	1.88626	0	0	0	BMSK0001931.1 BGIBMGA013887,KWMTBOMO01922 KOG3619 adenylate cyclase type 5
BMSK0001966	49.9768	46.3723	34.5665	22.5902	45.4163	46.3147	BMSK0001932.1 BGIBMGA006212,KWMTBOMO01922 PF00211 KOG3619 4.6.1.1 K08043 GO:0005929,GO:0005737,GO:0005794,GO:0016021,GO:0005887,GO:0016020,GO:0005886,GO:0004016,GO:0005524,GO:0005516,GO:0046872,GO:0007340,GO:0007190,GO:0034199,GO:0007189,GO:0007193,GO:0006171,GO:1904322,GO:0071377,GO:0030317,GO:0007186,GO:0008355,GO:0003091,GO:0007608,GO:0007165,GO:0007338 adenylate cyclase type 3 ADCY3
BMSK0001967	1249.8	1158.87	1032.97	1334.82	1072.15	1025.69	BMSK0001933.1 BGIBMGA006213,KWMTBOMO01923 PF01607,PF00057,PF01522 uncharacterized protein LOC106143014 [Amyelois transitella]
BMSK0001968	151.936	151.5	151.567	384.584	117.769	159.326	BMSK0001934.1 BGIBMGA006214,KWMTBOMO01924 PF01607,PF00057 very low-density lipoprotein receptor isoform 1 precursor
BMSK0001969	2.07374	0	0	0	0	0	BMSK0001935.1 BGIBMGA006215,KWMTBOMO01925 PF07970 KOG2667 K20367 GO:0030134,GO:0005783,GO:0005793,GO:0033116,GO:0030176,GO:0030173,GO:0006888,GO:0006890 endoplasmic reticulum-Golgi intermediate compartment protein 3 [Amyelois transitella] Ergic3
BMSK0001970	1365.17	1725.47	1467.47	1230.34	1640.95	1830.73	BMSK0001936.1 BGIBMGA006216,KWMTBOMO01927 PF02272,PF01411,PF07973 KOG0188 6.1.1.7 K01872 GO:0005737,GO:0004813,GO:0005524,GO:0000049,GO:0008270,GO:0006419 alanine--tR ligase, cytoplasmic
BMSK0001971	361.754	315.274	353.718	544.448	371.171	378.394	BMSK0001937.1 BGIBMGA005933,KWMTBOMO01928 PF00397,PF00632,PF00168 KOG0940 2.3.2.26 K05633 GO:0005938,GO:0005737,GO:0005112,GO:0061630,GO:0004842,GO:0050699,GO:0016348,GO:0008587,GO:0008586,GO:0019915,GO:0045746,GO:0045879,GO:0007219,GO:0045732,GO:0043161,GO:0000209,GO:0016567,GO:0035209,GO:0031623,GO:0032880,GO:0006511,GO:0048190 E3 ubiquitin-protein ligase Su(dx) Su(dx)
BMSK0001972	293.105	381.474	339.161	587.208	333.452	281.01	BMSK0001938.1 BGIBMGA006217,KWMTBOMO01929 uncharacterized protein LOC106693211 [Microplitis demolitor]
BMSK0001973	571.369	568.032	620.605	736.58	585.159	561.731	BMSK0001939.1 BGIBMGA006218,KWMTBOMO01930 PF05804 KOG1222 GO:0005930,GO:0005813,GO:0036064,GO:0097542,GO:0005929,GO:0000794,GO:0005829,GO:0005783,GO:0005794,GO:0016939,GO:0015630,GO:1990075,GO:0032391,GO:0120170,GO:0019894,GO:0019903,GO:0019886,GO:0035735,GO:0007018,GO:0007017,GO:0043066,GO:0008285,GO:0072383,GO:0046587,GO:0065003,GO:0006890,GO:0007165 kinesin-associated protein 3 [Amyelois trans…
BMSK0001974	298.583	236.261	270.615	656.594	269.718	276.052	BMSK0001940.1 BGIBMGA005932
BMSK0001975	1056.46	903.851	1026.97	1839.6	910.848	852.653	BMSK0001941.1 BGIBMGA006219,KWMTBOMO01932 PF03670 UPF0184 protein AAEL002161
BMSK0001976	5.2714	6.03633	5.30544	4.28785	11.9508	13.8617	BMSK0001942.1 BGIBMGA006220,KWMTBOMO06084 myb/SANT-like D -binding domain-containing protein 3 [Plutella xylostella]
BMSK0001977	76.8021	45.0762	57.5147	13.6766	51.9776	71.0583	BMSK0001943.1 BGIBMGA006221,KWMTBOMO01936 PF08477,PF00071,PF00025 KOG0097,KOG0098,KOG0086 K07881 GO:0005829,GO:0005769,GO:0031901,GO:0000139,GO:0045335,GO:0055037,GO:0005802,GO:0019003,GO:0005525,GO:0003924,GO:0031489,GO:0042742,GO:0032456,GO:0008543,GO:0006895,GO:0006886,GO:0090387,GO:0032482,GO:0045995,GO:0032880 ras-related protein Rab-14 [Papilio xuthus] RAB14
BMSK0001978	76.0075	73.4253	70.9983	55.7202	53.6781	55.1868	BMSK0001944.1 BGIBMGA005931,KWMTBOMO01937 PF00755 KOG3717 2.3.1.7 K00624 GO:0005783,GO:0005743,GO:0005777,GO:0004092,GO:0006631 carnitine O-acetyltransferase-like CRAT
BMSK0001979	795.436	816.191	709.106	1220.48	1054.83	851.771	BMSK0001945.1 BGIBMGA010680,KWMTBOMO05208
BMSK0001980	522455	322263	391703	248271	317393	388847	BMSK0001946.1 BGIBMGA005930,KWMTBOMO01938 PF12894,PF00400 KOG1446 K14962 GO:0035097,GO:0072357,GO:0048188,GO:0003682,GO:0051568,GO:0080182 WD40 protein Wdr82
BMSK0001981	909540	537094	705207	379668	561042	697021	BMSK0001947.1 BGIBMGA006222,KWMTBOMO01939 PF12894,PF00400 KOG2444 WD repeat-containing protein 55 homolog isoform X2
BMSK0001982	99.7129	102.398	92.9183	205.935	114.97	108.014	BMSK0001948.1 BGIBMGA005929,KWMTBOMO01940 PF10250 KOG3849 2.4.1.221 K03691 GO:0005783,GO:0008417,GO:0005112,GO:0046922,GO:0006004,GO:0007219,GO:0016266,GO:0045807,GO:0045747,GO:0006493 protein-O-fucosyltransferase 1 isoform X1 O-fut1
BMSK0001983	265.456	284.883	283.215	433.947	235.949	247.174	BMSK0001949.1 BGIBMGA005928,KWMTBOMO01941 PF00831 KOG3436 K02918 GO:0022625,GO:0003729,GO:0043021,GO:0003735,GO:0000463,GO:0006412 ribosomal protein L35 Rpl35
BMSK0001984	928.854	957.574	953.123	1498.38	785.633	839.592	BMSK0001950.1 BGIBMGA009258,KWMTBOMO15416 PF18701,PF03564 uncharacterized protein LOC106116522 [Papilio xuthus]
BMSK0001985	1.04617	0.973356	0	0	0	0	BMSK0001951.1 BGIBMGA006223,KWMTBOMO01943 uncharacterized protein LOC105842077
BMSK0001986	0	0	1.87682	0	0	0.982382	BMSK0001952.1 BGIBMGA005927,KWMTBOMO01944 PF05891,PF08242,PF08241 KOG3178 2.1.1.244 K16219 GO:0005737,GO:0005634,GO:0042054,GO:0071885,GO:0008276,GO:0007059,GO:0016571,GO:0018013,GO:0018016,GO:0035572,GO:0035573,GO:0007051 alpha N-terminal protein methyltransferase 1 ntmt1
BMSK0001987	0	0	0	0	0	0	BMSK0001953.1 BGIBMGA005385
BMSK0001988	935.583	750.8	875.592	608.815	575.862	521.613	BMSK0001954.1 BGIBMGA006224,KWMTBOMO01945 PF10520 KOG3011 K20656 GO:0005789,GO:0016021 transmembrane protein 189 isoform X2 TMEM189
BMSK0001989	946.534	1054.98	1027.72	1413.24	918.545	819.606	BMSK0001955.1 BGIBMGA005926,KWMTBOMO01946 PF03034 KOG2735 2.7.8.29 K08729 GO:0005789,GO:0016021,GO:0016740,GO:0006659 phosphatidylserine synthase 1 PTDSS1
BMSK0001990	0	0	0	0	0	0	BMSK0001956.1 BGIBMGA006225,KWMTBOMO01947 PF15070 KOG4725 K20358 GO:0005801,GO:0030134,GO:0005737,GO:0033116,GO:0005794,GO:0000137,GO:0032580,GO:0000139,GO:0005874,GO:0072686,GO:0043025,GO:0048471,GO:0032991,GO:0000922,GO:0042802,GO:0061676,GO:0008017,GO:0019901,GO:0044877,GO:0019905,GO:0008356,GO:0007098,GO:0006888,GO:0090166,GO:0051645,GO:0007030,GO:0090161,GO:0007020,GO:0090307,GO:0010507,GO:0…
BMSK0001991	61.3812	67.5031	63.6742	42.2635	71.541	68.7675	BMSK0001957.1 BGIBMGA005925,KWMTBOMO01948 PF07533,PF04851,PF00271,PF00385,PF07530,PF00176 KOG0384 3.6.4.12 K14437 GO:0005730,GO:0005654,GO:0005634,GO:0005524,GO:0004386,GO:1990841,GO:0000978,GO:0007512,GO:0007628,GO:0035904,GO:0035909,GO:0048844,GO:0036302,GO:0008015,GO:0001568,GO:0001974,GO:0043010,GO:0060411,GO:0007417,GO:0006338,GO:0050890,GO:0021545,GO:0042471,GO:0035116,GO:0060429,GO:0060324…
BMSK0001992	407.768	356.937	368.196	381.03	418.84	377.712	BMSK0001958.1 BGIBMGA005924,KWMTBOMO01948
BMSK0001993	141.614	136.995	131.894	61.4468	154.261	138.079	BMSK0001959.1 BGIBMGA006226,KWMTBOMO01950 PF04821 KOG1974 K12074 GO:0005737,GO:0005829,GO:0000790,GO:0005654,GO:0005634,GO:0048471,GO:0032991,GO:0031298,GO:0003677,GO:0046982,GO:0008134,GO:0071482,GO:0048512,GO:0003053,GO:0007623,GO:0060086,GO:0007620,GO:0006281,GO:0000076,GO:0008062,GO:0009649,GO:0045475,GO:0007617,GO:0046957,GO:0000122,GO:2000678,GO:0009648,GO:0050766,GO:0006606,GO:0042749,GO:0…
BMSK0001994	561.048	379.908	375.642	220.791	473.012	523.558	BMSK0001960.1 BGIBMGA006227,KWMTBOMO01950 PF05029 KOG1974 K12074 GO:0005737,GO:0005829,GO:0000790,GO:0005654,GO:0005634,GO:0048471,GO:0032991,GO:0031298,GO:0003677,GO:0046982,GO:0008134,GO:0071482,GO:0048512,GO:0003053,GO:0007623,GO:0060086,GO:0007620,GO:0006281,GO:0000076,GO:0008062,GO:0009649,GO:0045475,GO:0007617,GO:0046957,GO:0000122,GO:2000678,GO:0009648,GO:0050766,GO:0006606,GO:0042749,GO:0…
BMSK0001995	0	0	0	0	0	0	BMSK0001961.1 BGIBMGA005923,KWMTBOMO01951 uncharacterized protein LOC101743693 isoform X1
BMSK0001996	0	0	0	0	0	0	BMSK0001962.1 BGIBMGA005922,KWMTBOMO01952 PF04699 KOG3380 K05754 GO:0005885,GO:0042995,GO:0005737,GO:0005634,GO:0035861,GO:0003779,GO:0034314 actin-related protein 2/3 complex subunit 5 [Papilio xuthus] arpc5-b
BMSK0001997	0	0	0	0	0	0	BMSK0001963.1 BGIBMGA006228,KWMTBOMO01953 PF06840 KOG4025 K18269 GO:0000139,GO:0005886,GO:0001525,GO:0006915 programmed cell death protein 10 pdcd10
BMSK0001998	0	0	0	0	0	0	BMSK0001964.1 BGIBMGA006229
BMSK0001999	111.186	33.0628	51.9288	87.7314	87.4679	78.2883	BMSK0001965.1 BGIBMGA006230,KWMTBOMO01954 PF12874,PF12171,PF13894,PF13465,PF00096 KOG2462 K05706 GO:0005634,GO:0003677,GO:0001227,GO:0046872,GO:0000977,GO:0055059,GO:0035147,GO:0001709,GO:0001708,GO:0007417,GO:0007427,GO:0035215,GO:0030718,GO:0042332,GO:0036335,GO:0007489,GO:0032876,GO:0000122,GO:0045892,GO:0007424,GO:0045944,GO:0045893,GO:0048076,GO:2000177,GO:0035094,GO:0035019,GO:0035220 zinc …
BMSK0002000	48.127	25.3968	19.3372	49.0163	41.5428	74.3542	BMSK0001966.1 BGIBMGA005921,KWMTBOMO01955 PF04577 KOG4698 2.4.1.255 K18134 GO:0005788,GO:0016262,GO:0097363,GO:0008363,GO:0097370,GO:0006493 EGF domain-specific O-linked N-acetylglucosamine transferase [Amyelois transitella] Eogt
BMSK0002001	992.375	1050.21	870.047	2373.12	902.271	975.989	BMSK0001967.1 BGIBMGA006232,KWMTBOMO01956 PF08781,PF02319 KOG2829 K09394 GO:0005829,GO:0005739,GO:0005654,GO:0005634,GO:0090575,GO:0003677,GO:0003700,GO:0000981,GO:0019904,GO:0003713,GO:0008134,GO:0043276,GO:0008283,GO:0006977,GO:0008544,GO:0070345,GO:0070317,GO:1900740,GO:0045944,GO:2000278,GO:0006357,GO:0000083 transcription factor Dp-1 isoform X1 [Amyelois transitella] TFDP1
BMSK0002002	0	0.941803	0	0	0	0	BMSK0001968.1 BGIBMGA006233,KWMTBOMO01958 PF01207 KOG2334 1.3.1.- K05543 GO:0005829,GO:0005783,GO:0005739,GO:0003725,GO:0050660,GO:0004860,GO:0017150,GO:0060548 tR -dihydrouridine(20) synthase [ D(P)+]-like isoform X2 Dus2
BMSK0002003	0	0	0	0	0	1.93976	BMSK0001969.1 BGIBMGA005917
BMSK0002004	5.04516	5.74888	0.99645	0	3.10706	5.65667	BMSK0001970.1 BGIBMGA001342,KWMTBOMO01960 PF02312 KOG4785 GO:0016513,GO:0005634,GO:0003677,GO:0046982,GO:0003713,GO:0003712,GO:0008134,GO:0035206,GO:0006357 protein brother-like [Papilio xuthus] Bgb
BMSK0002005	95.8562	102.572	164.086	36.0716	84.5425	111.66	BMSK0001971.1 BGIBMGA001343,KWMTBOMO01961 PF00179 KOG0429 protein crossbronx homolog isoform X1
BMSK0002006	203.666	193.3	246.183	148.423	165.889	183.839	BMSK0001972.1 BGIBMGA001341,KWMTBOMO01962 PF14956 GO:0042060 UPF0598 protein CG30010
BMSK0002007	0	0	0	0	0	0	BMSK0001973.1 BGIBMGA005916,KWMTBOMO01965 PF00400,PF13925,PF08662,PF12894,PF16529 KOG0267 K18643 GO:0005813,GO:0005737,GO:0008352,GO:0005874,GO:0005819,GO:0000922,GO:0008017,GO:0007049,GO:0051301,GO:0007019,GO:0051013 katanin p80 WD40 repeat-containing subunit B1 isoform X2 KATNB1
BMSK0002008	0	0	0	0	0	0	BMSK0001974.1 BGIBMGA005918,KWMTBOMO01966 PF08159 KOG2321 K14788 GO:0005730,GO:0032040,GO:0000462 nucleolar protein 10 Nol10
BMSK0002009	0	0	0	0	0	1.94713	BMSK0001975.1 BGIBMGA014038,KWMTBOMO01967 K14788 uncharacterized protein LOC105841846
BMSK0002010	3.16032	0	1.79781	4.33927	2.78073	0	BMSK0001976.1 BGIBMGA005915,KWMTBOMO01968 KOG2301 GO:0016021,GO:0005261,GO:0022840,GO:0005272,GO:0005244,GO:0070588,GO:0071805,GO:0034765,GO:0060075,GO:0035725 Nalcn
BMSK0002011	36.0743	57.0032	40.4247	187.554	58.9159	45.1272	BMSK0001977.1 BGIBMGA005914,KWMTBOMO01968 PF00520 KOG2301 K21863 GO:0016021,GO:0005886,GO:0005261,GO:0022840,GO:0005272,GO:0005244,GO:0070588,GO:0034220,GO:0071805,GO:0034765,GO:0060075,GO:0035725 sodium leak channel non-selective protein LCN
BMSK0002012	491.694	384.138	522.169	38.0449	462.519	578.045	BMSK0001978.1 BGIBMGA005920,KWMTBOMO01969 KOG2041 K19674 GO:0005930,GO:0005813,GO:0036064,GO:0005929,GO:0005737,GO:0030991,GO:0035091,GO:0071333,GO:1990830,GO:1905705,GO:0071356,GO:0060271,GO:0035721,GO:0097421,GO:0097756,GO:0010629,GO:0045019,GO:0043065,GO:0043280,GO:0090200,GO:0061512,GO:0032496,GO:1901555,GO:0009636 WD repeat-containing protein 35-like Wdr35
BMSK0002013	0	0	0	0	0	0	BMSK0001979.1 BGIBMGA014041,KWMTBOMO01971 KOG3286 1.8.1.9 K22366 GO:0012505,GO:0004791 selT-like protein [Plutella xylostella] SelT
BMSK0002014	0	0	0	0	0	0	BMSK0001980.1 BGIBMGA014040,KWMTBOMO01973 PF01391,PF01413 KOG3544 K06237 GO:0005587,GO:0062023,GO:0005788,GO:0031012,GO:0005576,GO:0005615,GO:0031594,GO:0005201,GO:0030020,GO:0038063,GO:0030198,GO:0007528 collagen alpha-2(IV) chain COL4A5
BMSK0002015	586.56	479.861	411.866	255.78	491.798	470.538	BMSK0001981.1 BGIBMGA014039,KWMTBOMO01975 PF14808,PF01391,PF01413 KOG3544 K06237 GO:0005604,GO:0005581,GO:0005201 collagen alpha-1(IV) chain [Papilio xuthus]
BMSK0002016	153.964	193.522	160.909	38.7986	169.821	153.703	BMSK0001982.1 BGIBMGA014037,KWMTBOMO01977 PF00622 KOG3953 K10319 GO:0005938,GO:0030054,GO:0031594,GO:0005634,GO:0045495,GO:0019005,GO:0010629,GO:0045886,GO:0007399,GO:0007274,GO:0045732,GO:0016567 F-box/SPRY domain-containing protein 1 [Papilio machaon] Fsn
BMSK0002017	1022.17	1083.27	1157.47	1550.7	1095.37	1157.51	BMSK0001983.1 BGIBMGA014034,KWMTBOMO01978 K13147 GO:0032039,GO:0016180 Integrator complex subunit 10 [Operophtera brumata] IntS10
BMSK0002018	100.062	96.6598	132.538	199.926	150.336	157.163	BMSK0001984.1 BGIBMGA014036,KWMTBOMO01979 PF12894,PF04494,PF00400 KOG0263 K03130 GO:0015629,GO:0000790,GO:0005654,GO:0005634,GO:0005669,GO:0033276,GO:0042802,GO:0046983,GO:0016251,GO:0044212,GO:0006325,GO:0006352,GO:0016573,GO:1901796,GO:0006355,GO:0042795,GO:0006366,GO:0006367,GO:0016032 transcription initiation factor TFIID subunit 5 [Amyelois transitella] TAF5
BMSK0002019	38578.1	49930.3	40672.2	117071	36502.5	45024.9	BMSK0001985.1 BGIBMGA014035,KWMTBOMO01980 PF01244 KOG4127 3.4.13.19 K01273 GO:0031225,GO:0045177,GO:0016324,GO:0030054,GO:0005615,GO:0031528,GO:0005634,GO:0005886,GO:0043027,GO:0016805,GO:0008239,GO:0034235,GO:0070573,GO:0072341,GO:0008270,GO:0016999,GO:0071277,GO:0035690,GO:0071732,GO:0050667,GO:0043066,GO:0030336,GO:0043154 dipeptidase 1-like Dpep1
BMSK0002020	196.474	227.966	219.002	330.851	224.057	194.006	BMSK0001986.1 BGIBMGA005912,KWMTBOMO01980 K01273 uncharacterized protein LOC110385456
BMSK0002021	1.06247	0	0.898903	0	1.87236	0	BMSK0001987.1 BGIBMGA014595
BMSK0002022	0	0	0	1.45311	0.940496	0	BMSK0001988.1 BGIBMGA005908,KWMTBOMO01981 PF02574 KOG1579 2.1.1.280 K00547 GO:0047150,GO:0016205,GO:0008270,GO:0009086,GO:0032259,GO:0010269 homocysteine S-methyltransferase 1-like SMT
BMSK0002023	0	0	0	0	0	0	BMSK0001989.1 BGIBMGA005906,KWMTBOMO01982 PF14604,PF00018,PF00621,PF16614,PF07653 KOG2070,KOG3601 K13710 GO:0030027,GO:0005089,GO:0035556,GO:0035023 uncharacterized protein LOC101741232 ARHGEF6
BMSK0002024	0	0	1.76611	0	0	2.07678	BMSK0001990.1 BGIBMGA004086,KWMTBOMO05063 uncharacterized protein LOC105391048 [Plutella xylostella]
BMSK0002025	2305.01	2408.05	2252.91	6505.86	2227.83	2348.56	BMSK0001991.1 BGIBMGA005909,KWMTBOMO01983 PF00023,PF13857,PF13606,PF13637,PF12796 ankyrin-3 isoform X1
BMSK0002026	792.367	743.63	864.569	1376.98	875.164	747.171	BMSK0001992.1 BGIBMGA005905,KWMTBOMO01984 PF00023,PF13857,PF13606,PF12796,PF13637 uncharacterized protein LOC101744846
BMSK0002027	203.578	197.312	183.521	406.535	216.944	198.179	BMSK0001993.1 BGIBMGA005904,KWMTBOMO01984 uncharacterized protein LOC110384700
BMSK0002028	0	0	0	0	0	0	BMSK0001994.1 BGIBMGA014354 PF05225 helix-turn-helix, Psq domain
BMSK0002029	0	0	0	0	0.813845	0	BMSK0001995.1 BGIBMGA005903,KWMTBOMO08782
BMSK0002030	0	1.91473	0	0	1.6203	0.971313	BMSK0001996.1 BGIBMGA005910,KWMTBOMO01986 PF00001 K22792 GO:0016021,GO:0005887,GO:0008528,GO:0004930,GO:0008188,GO:0007186 neuropeptide receptor A31 TrissinR
BMSK0002031	0	0	0	0	0	0	BMSK0001997.1 BGIBMGA005911
BMSK0002032	4.1574	0.961311	3.76646	3.03535	0	0.976747	BMSK0001998.1 BGIBMGA005911
[truncated: 14,071 more rows]
